# Supplementary material for: Crystal structure of 1,7,8,9-tetra­chloro-4-(2-fluoro­benz­yl)-10,10-dimeth­oxy-4-aza­tri­cyclo­[5.2.1.02,6]dec-8-ene-3,5-dione
Source: Acta Crystallogr E Crystallogr Commun. 2015 Jan 1;71(Pt 1):o32. doi: 10.1107/S2056989014026279 (PMC4331900; doi:10.1107/S2056989014026279)
Supplement: Supplementary file 1 [file e-71-00o32-sup1.cif]

##############################################################################
#                                                                            #
# This CIF contains the data in a paper accepted for publication in          #
# Acta Crystallographica Section E. It conforms to the requirements of       #
# Notes for Authors for Acta Crystallographica Section E, and has been       #
# peer reviewed under the auspices of the IUCr Commission on Journals.       #
#                                                                            #
# Full details of the Crystallographic Information File format               #
# are given in the paper "The Crystallographic Information File (CIF):       #
# a New Standard Archive File for Crystallography" by S. R. Hall, F. H.      #
# Allen and I. D. Brown [Acta Cryst. (1991), A47, 655-685].                  #
#                                                                            #
# The current version of the core CIF dictionary is obtainable from          #
# ftp://ftp.iucr.org/pub/cif_core.dic.                                       #
#                                                                            #
# Software is freely available for graphical display of the structure(s)     #
# in this CIF. For information consult the CIF software page                 #
# http://www.iucr.org/resources/cif/software.                                #
#                                                                            #
# This file may be used for bona fide research purposes within the           #
# scientific community so long as proper attribution is given to the journal # 
# article from which it was obtained.                                        #
#                                                                            #
##############################################################################
data_I
_audit_creation_method     SHELXL-97
_database_code_depnum_ccdc_archive     'CCDC 1036764'
_chemical_name_systematic
;\
1,7,8,9-Tetrachloro-4-(2-fluorobenzyl)-10,10-dimethoxy-4-\
azatricyclo[5.2.1.0^2,6^]dec-8-ene-3,5-dione
;
_chemical_name_common     ?
_chemical_formula_moiety     'C17 H12 Cl4 F N O4'
_chemical_formula_sum     'C17 H12 Cl4 F N O4'
_chemical_formula_iupac     'C17 H12 Cl4 F N O4'
_chemical_formula_weight     455.08
_chemical_melting_point     ?
_symmetry_cell_setting     orthorhombic
_symmetry_space_group_name_H-M     'P 21 21 21'
_symmetry_space_group_name_Hall     'P 2ac 2ab'
loop_
    _symmetry_equiv_pos_as_xyz
    'x, y, z'
    '-x+1/2, -y, z+1/2'
    '-x, y+1/2, -z+1/2'
    'x+1/2, -y+1/2, -z'
_cell_length_a     9.965(2)
_cell_length_b     10.982(2)
_cell_length_c     16.926(3)
_cell_angle_alpha     90.00
_cell_angle_beta     90.00
_cell_angle_gamma     90.00
_cell_volume     1852.1(6)
_cell_formula_units_Z     4
_cell_measurement_reflns_used     4520
_cell_measurement_theta_min     3.01
_cell_measurement_theta_max     27.48
_cell_measurement_temperature     296(2)
_exptl_crystal_description     prismatic
_exptl_crystal_colour     colorless
_exptl_crystal_size_max     0.20
_exptl_crystal_size_mid     0.15
_exptl_crystal_size_min     0.10
_exptl_crystal_density_diffrn     1.632
_exptl_crystal_density_meas     ?
_exptl_crystal_density_method     'not measured'
_exptl_crystal_F_000     920
_exptl_absorpt_coefficient_mu     0.673
_exptl_absorpt_correction_type     none
_exptl_absorpt_process_details     ?
_exptl_absorpt_correction_T_min     ?
_exptl_absorpt_correction_T_max     ?
_exptl_special_details
;
;
_diffrn_ambient_temperature     296(2)
_diffrn_radiation_type     MoK\a
_diffrn_radiation_wavelength     0.71073
_diffrn_radiation_source     'fine-focus sealed tube'
_diffrn_radiation_monochromator     graphite
_diffrn_measurement_device_type     'Bruker APEXII CCD'
_diffrn_measurement_method     '\f and \w scans'
_diffrn_detector_area_resol_mean     ?
_diffrn_reflns_number     17912
_diffrn_reflns_av_R_equivalents     0.0686
_diffrn_reflns_av_sigmaI/netI     0.0589
_diffrn_reflns_theta_min     3.01
_diffrn_reflns_theta_max     27.48
_diffrn_reflns_theta_full     27.48
_diffrn_measured_fraction_theta_max     0.998
_diffrn_measured_fraction_theta_full     0.998
_diffrn_reflns_limit_h_min     -12
_diffrn_reflns_limit_h_max     12
_diffrn_reflns_limit_k_min     -14
_diffrn_reflns_limit_k_max     14
_diffrn_reflns_limit_l_min     -21
_diffrn_reflns_limit_l_max     21
_diffrn_standards_number     0
_diffrn_standards_interval_count     ?
_diffrn_standards_interval_time     ?
_diffrn_standards_decay_%     ?
_refine_special_details
;
Refinement of <i>F</i>^2^ against ALL reflections. The weighted <i>R</i>-factor
<i>wR</i> and goodness of fit <i>S</i> are based on <i>F</i>^2^, conventional
<i>R</i>-factors <i>R</i> are based on <i>F</i>, with <i>F</i> set to zero for
negative <i>F</i>^2^. The threshold expression of <i>F</i>^2^ >
\s(<i>F</i>^2^) is used only for calculating <i>R</i>-factors(gt) <i>etc</i>.
and is not relevant to the choice of reflections for refinement.
<i>R</i>-factors based on <i>F</i>^2^ are statistically about twice as large
as those based on <i>F</i>, and <i>R</i>- factors based on ALL data will be
even larger.
;
_reflns_number_total     4238
_reflns_number_gt     3231
_reflns_threshold_expression     I>2\s(I)
_refine_ls_structure_factor_coef     Fsqd
_refine_ls_matrix_type     full
_refine_ls_R_factor_all     0.0679
_refine_ls_R_factor_gt     0.0456
_refine_ls_wR_factor_gt     0.0928
_refine_ls_wR_factor_ref     0.1008
_refine_ls_goodness_of_fit_ref     1.000
_refine_ls_restrained_S_all     1.000
_refine_ls_number_reflns     4238
_refine_ls_number_parameters     244
_refine_ls_number_restraints     0
_refine_ls_hydrogen_treatment     constr
_refine_ls_weighting_scheme     calc
_refine_ls_weighting_details
                 'calc w=1/[\s^2^(Fo^2^)+(0.0500P)^2^] where P=(Fo^2^+2Fc^2^)/3'
_atom_sites_solution_hydrogens     geom
_atom_sites_solution_primary     direct
_atom_sites_solution_secondary     difmap
_refine_ls_shift/su_max     0.000
_refine_ls_shift/su_mean     0.000
_refine_diff_density_max     0.279
_refine_diff_density_min     -0.265
_refine_ls_extinction_method     none
_refine_ls_extinction_coef     ?
_refine_ls_abs_structure_details
;
Flack (1983), 1826 Friedel pairs
;
_refine_ls_abs_structure_Flack     -0.02(7)
loop_
    _atom_type_symbol
    _atom_type_description
    _atom_type_scat_dispersion_real
    _atom_type_scat_dispersion_imag
    _atom_type_scat_source
    'C' 'C' 0.0033 0.0016
                         'International Tables Vol C Tables 4.2.6.8 and 6.1.1.4'
    'H' 'H' 0.0000 0.0000
                         'International Tables Vol C Tables 4.2.6.8 and 6.1.1.4'
    'N' 'N' 0.0061 0.0033
                         'International Tables Vol C Tables 4.2.6.8 and 6.1.1.4'
    'O' 'O' 0.0106 0.0060
                         'International Tables Vol C Tables 4.2.6.8 and 6.1.1.4'
    'Cl' 'Cl' 0.1484 0.1585
                         'International Tables Vol C Tables 4.2.6.8 and 6.1.1.4'
    'F' 'F' 0.0171 0.0103
                         'International Tables Vol C Tables 4.2.6.8 and 6.1.1.4'
_computing_data_collection
;
APEX2 (Bruker, 2009)
;
_computing_cell_refinement
;
SAINT (Bruker, 2009)
;
_computing_data_reduction
;
SAINT (Bruker, 2009)
;
_computing_structure_solution
;
SHELXS97 (Sheldrick, 2008)
;
_computing_structure_refinement
;
SHELXL97 (Sheldrick, 2008)
;
_computing_molecular_graphics
;
SHELXTL (Sheldrick, 2008)
;
_computing_publication_material
;
SHELXTL (Sheldrick, 2008)
;
loop_
    _atom_site_type_symbol
    _atom_site_label
    _atom_site_fract_x
    _atom_site_fract_y
    _atom_site_fract_z
    _atom_site_U_iso_or_equiv
    _atom_site_adp_type
    _atom_site_calc_flag
    _atom_site_refinement_flags
    _atom_site_occupancy
    _atom_site_symmetry_multiplicity
    _atom_site_disorder_assembly
    _atom_site_disorder_group
    Cl Cl1 0.09057(8) 0.72603(7) 0.11428(5) 0.0470(2) Uani d . 1 1 . .
    Cl Cl2 0.31474(10) 0.49911(9) 0.37871(5) 0.0614(3) Uani d . 1 1 . .
    Cl Cl3 0.28576(9) 0.30235(7) 0.23337(6) 0.0541(2) Uani d . 1 1 . .
    Cl Cl4 0.16447(10) 0.44681(8) 0.07087(5) 0.0549(3) Uani d . 1 1 . .
    F F1 0.5234(2) 0.33581(19) 0.09916(14) 0.0675(6) Uani d . 1 1 . .
    O O1 0.4175(2) 0.6801(2) 0.03909(14) 0.0582(7) Uani d . 1 1 . .
    O O2 0.5994(2) 0.4890(2) 0.25327(14) 0.0578(6) Uani d . 1 1 . .
    O O3 0.1973(2) 0.74679(18) 0.30831(13) 0.0420(5) Uani d . 1 1 . .
    O O4 0.0408(2) 0.59723(19) 0.27636(13) 0.0416(5) Uani d . 1 1 . .
    N N4 0.5329(2) 0.5781(2) 0.13621(15) 0.0354(6) Uani d . 1 1 . .
    C C1 0.2012(3) 0.6451(2) 0.17531(17) 0.0305(6) Uani d . 1 1 . .
    C C2 0.3479(3) 0.6939(3) 0.17719(17) 0.0328(6) Uani d . 1 1 . .
    H H2A 0.3501 0.7825 0.1839 0.039 Uiso calc R 1 1 . .
    C C3 0.4315(3) 0.6544(3) 0.1073(2) 0.0380(7) Uani d . 1 1 . .
    C C5 0.5247(3) 0.5554(3) 0.21679(19) 0.0394(7) Uani d . 1 1 . .
    C C6 0.4076(3) 0.6283(3) 0.24928(18) 0.0354(7) Uani d . 1 1 . .
    H H6A 0.4383 0.6870 0.2889 0.042 Uiso calc R 1 1 . .
    C C7 0.2890(3) 0.5511(3) 0.28159(17) 0.0365(7) Uani d . 1 1 . .
    C C8 0.2570(3) 0.4540(3) 0.22159(18) 0.0347(7) Uani d . 1 1 . .
    C C9 0.2065(3) 0.5094(3) 0.15910(17) 0.0335(6) Uani d . 1 1 . .
    C C10 0.1705(3) 0.6410(3) 0.26658(18) 0.0344(7) Uani d . 1 1 . .
    C C11 0.6311(3) 0.5241(3) 0.08502(18) 0.0357(7) Uani d . 1 1 . .
    C C12 0.6251(3) 0.4016(3) 0.06730(19) 0.0400(7) Uani d . 1 1 . .
    C C13 0.7166(4) 0.3465(3) 0.0191(2) 0.0529(9) Uani d . 1 1 . .
    H H13A 0.7117 0.2634 0.0090 0.063 Uiso calc R 1 1 . .
    C C14 0.8162(4) 0.4165(3) -0.0142(2) 0.0517(9) Uani d . 1 1 . .
    H H14A 0.8782 0.3810 -0.0481 0.062 Uiso calc R 1 1 . .
    C C15 0.8242(3) 0.5388(3) 0.0026(2) 0.0511(9) Uani d . 1 1 . .
    H H15A 0.8925 0.5855 -0.0195 0.061 Uiso calc R 1 1 . .
    C C16 0.7320(3) 0.5925(3) 0.0517(2) 0.0458(8) Uani d . 1 1 . .
    H H16A 0.7378 0.6753 0.0626 0.055 Uiso calc R 1 1 . .
    C C17 0.1104(3) 0.8490(3) 0.2942(2) 0.0523(9) Uani d . 1 1 . .
    H H17A 0.1389 0.9166 0.3260 0.078 Uiso calc R 1 1 . .
    H H17B 0.0199 0.8275 0.3078 0.078 Uiso calc R 1 1 . .
    H H17C 0.1144 0.8712 0.2394 0.078 Uiso calc R 1 1 . .
    C C18 -0.0074(4) 0.5857(4) 0.3562(2) 0.0682(12) Uani d . 1 1 . .
    H H18A -0.0975 0.5547 0.3556 0.102 Uiso calc R 1 1 . .
    H H18B -0.0063 0.6640 0.3814 0.102 Uiso calc R 1 1 . .
    H H18C 0.0493 0.5306 0.3848 0.102 Uiso calc R 1 1 . .
loop_
    _atom_site_aniso_label
    _atom_site_aniso_U_11
    _atom_site_aniso_U_22
    _atom_site_aniso_U_33
    _atom_site_aniso_U_12
    _atom_site_aniso_U_13
    _atom_site_aniso_U_23
    Cl1 0.0449(4) 0.0488(4) 0.0472(5) 0.0125(4) -0.0076(4) 0.0056(4)
    Cl2 0.0770(6) 0.0779(6) 0.0295(4) 0.0107(5) -0.0045(4) 0.0089(4)
    Cl3 0.0587(5) 0.0322(4) 0.0714(6) 0.0060(4) 0.0034(5) 0.0080(4)
    Cl4 0.0725(6) 0.0539(5) 0.0382(5) 0.0019(4) -0.0065(4) -0.0174(4)
    F1 0.0668(13) 0.0489(11) 0.0869(17) -0.0211(11) 0.0124(13) -0.0032(11)
    O1 0.0571(15) 0.0707(17) 0.0467(15) 0.0238(14) 0.0139(13) 0.0245(13)
    O2 0.0512(13) 0.0732(16) 0.0489(14) 0.0201(14) -0.0076(12) 0.0059(13)
    O3 0.0397(12) 0.0425(12) 0.0438(12) 0.0047(10) 0.0007(10) -0.0187(10)
    O4 0.0354(12) 0.0516(13) 0.0380(13) -0.0048(10) 0.0104(9) -0.0076(10)
    N4 0.0318(13) 0.0332(13) 0.0410(16) 0.0069(11) 0.0050(11) 0.0015(12)
    C1 0.0289(15) 0.0310(14) 0.0315(15) 0.0016(12) -0.0015(13) -0.0001(12)
    C2 0.0293(14) 0.0277(14) 0.0413(17) 0.0005(12) 0.0025(13) -0.0005(13)
    C3 0.0356(16) 0.0309(15) 0.048(2) 0.0011(13) 0.0073(15) 0.0087(14)
    C5 0.0314(16) 0.0379(16) 0.049(2) 0.0036(14) -0.0049(15) -0.0054(15)
    C6 0.0324(15) 0.0363(15) 0.0374(17) 0.0006(13) -0.0038(14) -0.0072(14)
    C7 0.0409(16) 0.0403(15) 0.0282(16) 0.0041(14) -0.0019(14) 0.0023(13)
    C8 0.0369(16) 0.0315(14) 0.0356(16) 0.0003(13) 0.0015(14) 0.0023(13)
    C9 0.0369(15) 0.0328(14) 0.0308(15) 0.0001(14) 0.0031(12) -0.0060(13)
    C10 0.0360(16) 0.0357(15) 0.0316(16) 0.0008(13) -0.0004(13) -0.0054(12)
    C11 0.0343(15) 0.0340(15) 0.0389(16) 0.0052(13) 0.0005(13) 0.0005(13)
    C12 0.0393(18) 0.0385(17) 0.0422(19) -0.0049(14) 0.0008(14) 0.0015(14)
    C13 0.062(2) 0.0429(18) 0.054(2) 0.0043(18) -0.0030(19) -0.0170(17)
    C14 0.052(2) 0.063(2) 0.0401(19) 0.0176(18) 0.0028(17) -0.0024(17)
    C15 0.0406(19) 0.055(2) 0.057(2) 0.0036(17) 0.0133(18) 0.0102(18)
    C16 0.0453(19) 0.0336(16) 0.058(2) -0.0006(15) 0.0057(17) 0.0055(16)
    C17 0.047(2) 0.0437(18) 0.066(2) 0.0124(16) -0.0026(18) -0.0189(17)
    C18 0.064(3) 0.086(3) 0.054(2) -0.009(2) 0.030(2) -0.004(2)
_geom_special_details
;
All e.s.d.'s (except the e.s.d. in the dihedral angle between two l.s. planes)
are estimated using the full covariance matrix. The cell e.s.d.'s are taken
into account individually in the estimation of e.s.d.'s in distances, angles
and torsion angles; correlations between e.s.d.'s in cell parameters are only
used when they are defined by crystal symmetry. An approximate (isotropic)
treatment of cell e.s.d.'s is used for estimating e.s.d.'s involving l.s.
planes.
;
loop_
    _geom_bond_atom_site_label_1
    _geom_bond_atom_site_label_2
    _geom_bond_site_symmetry_2
    _geom_bond_distance
    _geom_bond_publ_flag
    Cl1 C1 . 1.753(3) ?
    Cl2 C7 . 1.759(3) ?
    Cl3 C8 . 1.702(3) ?
    Cl4 C9 . 1.696(3) ?
    F1 C12 . 1.356(4) ?
    O1 C3 . 1.197(4) ?
    O2 C5 . 1.211(4) ?
    O3 C10 . 1.385(3) ?
    O3 C17 . 1.438(4) ?
    O4 C10 . 1.389(3) ?
    O4 C18 . 1.440(4) ?
    N4 C5 . 1.389(4) ?
    N4 C3 . 1.401(4) ?
    N4 C11 . 1.435(4) ?
    C1 C9 . 1.516(4) ?
    C1 C2 . 1.557(4) ?
    C1 C10 . 1.576(4) ?
    C2 C3 . 1.511(4) ?
    C2 C6 . 1.537(4) ?
    C2 H2A . 0.9800 ?
    C5 C6 . 1.518(4) ?
    C6 C7 . 1.554(4) ?
    C6 H6A . 0.9800 ?
    C7 C8 . 1.506(4) ?
    C7 C10 . 1.560(4) ?
    C8 C9 . 1.320(4) ?
    C11 C16 . 1.376(4) ?
    C11 C12 . 1.380(4) ?
    C12 C13 . 1.365(5) ?
    C13 C14 . 1.376(5) ?
    C13 H13A . 0.9300 ?
    C14 C15 . 1.375(5) ?
    C14 H14A . 0.9300 ?
    C15 C16 . 1.372(5) ?
    C15 H15A . 0.9300 ?
    C16 H16A . 0.9300 ?
    C17 H17A . 0.9600 ?
    C17 H17B . 0.9600 ?
    C17 H17C . 0.9600 ?
    C18 H18A . 0.9600 ?
    C18 H18B . 0.9600 ?
    C18 H18C . 0.9600 ?
loop_
    _geom_angle_atom_site_label_1
    _geom_angle_atom_site_label_2
    _geom_angle_atom_site_label_3
    _geom_angle_site_symmetry_1
    _geom_angle_site_symmetry_3
    _geom_angle
    _geom_angle_publ_flag
    C10 O3 C17 . . 117.0(2) ?
    C10 O4 C18 . . 116.9(3) ?
    C5 N4 C3 . . 114.1(3) ?
    C5 N4 C11 . . 124.0(2) ?
    C3 N4 C11 . . 121.9(3) ?
    C9 C1 C2 . . 108.0(2) ?
    C9 C1 C10 . . 99.0(2) ?
    C2 C1 C10 . . 99.9(2) ?
    C9 C1 Cl1 . . 114.4(2) ?
    C2 C1 Cl1 . . 115.35(19) ?
    C10 C1 Cl1 . . 118.0(2) ?
    C3 C2 C6 . . 105.9(2) ?
    C3 C2 C1 . . 113.7(2) ?
    C6 C2 C1 . . 102.6(2) ?
    C3 C2 H2A . . 111.4 ?
    C6 C2 H2A . . 111.4 ?
    C1 C2 H2A . . 111.4 ?
    O1 C3 N4 . . 124.2(3) ?
    O1 C3 C2 . . 128.5(3) ?
    N4 C3 C2 . . 107.2(3) ?
    O2 C5 N4 . . 124.9(3) ?
    O2 C5 C6 . . 127.2(3) ?
    N4 C5 C6 . . 107.8(2) ?
    C5 C6 C2 . . 104.9(2) ?
    C5 C6 C7 . . 115.1(2) ?
    C2 C6 C7 . . 104.0(2) ?
    C5 C6 H6A . . 110.8 ?
    C2 C6 H6A . . 110.8 ?
    C7 C6 H6A . . 110.8 ?
    C8 C7 C6 . . 108.0(2) ?
    C8 C7 C10 . . 100.3(2) ?
    C6 C7 C10 . . 99.9(2) ?
    C8 C7 Cl2 . . 115.6(2) ?
    C6 C7 Cl2 . . 113.3(2) ?
    C10 C7 Cl2 . . 117.9(2) ?
    C9 C8 C7 . . 107.1(2) ?
    C9 C8 Cl3 . . 127.5(2) ?
    C7 C8 Cl3 . . 125.3(2) ?
    C8 C9 C1 . . 108.7(3) ?
    C8 C9 Cl4 . . 127.8(2) ?
    C1 C9 Cl4 . . 123.3(2) ?
    O3 C10 O4 . . 114.1(2) ?
    O3 C10 C7 . . 107.6(2) ?
    O4 C10 C7 . . 117.7(2) ?
    O3 C10 C1 . . 116.0(2) ?
    O4 C10 C1 . . 107.9(2) ?
    C7 C10 C1 . . 91.8(2) ?
    C16 C11 C12 . . 118.4(3) ?
    C16 C11 N4 . . 121.3(3) ?
    C12 C11 N4 . . 120.3(3) ?
    F1 C12 C13 . . 120.0(3) ?
    F1 C12 C11 . . 117.7(3) ?
    C13 C12 C11 . . 122.2(3) ?
    C12 C13 C14 . . 118.6(3) ?
    C12 C13 H13A . . 120.7 ?
    C14 C13 H13A . . 120.7 ?
    C15 C14 C13 . . 120.2(3) ?
    C15 C14 H14A . . 119.9 ?
    C13 C14 H14A . . 119.9 ?
    C16 C15 C14 . . 120.3(3) ?
    C16 C15 H15A . . 119.8 ?
    C14 C15 H15A . . 119.8 ?
    C15 C16 C11 . . 120.2(3) ?
    C15 C16 H16A . . 119.9 ?
    C11 C16 H16A . . 119.9 ?
    O3 C17 H17A . . 109.5 ?
    O3 C17 H17B . . 109.5 ?
    H17A C17 H17B . . 109.5 ?
    O3 C17 H17C . . 109.5 ?
    H17A C17 H17C . . 109.5 ?
    H17B C17 H17C . . 109.5 ?
    O4 C18 H18A . . 109.5 ?
    O4 C18 H18B . . 109.5 ?
    H18A C18 H18B . . 109.5 ?
    O4 C18 H18C . . 109.5 ?
    H18A C18 H18C . . 109.5 ?
    H18B C18 H18C . . 109.5 ?
loop_
    _geom_torsion_atom_site_label_1
    _geom_torsion_atom_site_label_2
    _geom_torsion_atom_site_label_3
    _geom_torsion_atom_site_label_4
    _geom_torsion_site_symmetry_1
    _geom_torsion_site_symmetry_2
    _geom_torsion_site_symmetry_3
    _geom_torsion_site_symmetry_4
    _geom_torsion
    _geom_torsion_publ_flag
    C9 C1 C2 C3 . . . . 49.3(3) ?
    C10 C1 C2 C3 . . . . 152.2(2) ?
    Cl1 C1 C2 C3 . . . . -80.2(3) ?
    C9 C1 C2 C6 . . . . -64.6(3) ?
    C10 C1 C2 C6 . . . . 38.3(2) ?
    Cl1 C1 C2 C6 . . . . 165.98(19) ?
    C5 N4 C3 O1 . . . . -176.4(3) ?
    C11 N4 C3 O1 . . . . 0.4(5) ?
    C5 N4 C3 C2 . . . . 3.3(3) ?
    C11 N4 C3 C2 . . . . -179.9(3) ?
    C6 C2 C3 O1 . . . . 177.2(3) ?
    C1 C2 C3 O1 . . . . 65.3(4) ?
    C6 C2 C3 N4 . . . . -2.4(3) ?
    C1 C2 C3 N4 . . . . -114.3(3) ?
    C3 N4 C5 O2 . . . . 177.5(3) ?
    C11 N4 C5 O2 . . . . 0.8(5) ?
    C3 N4 C5 C6 . . . . -2.7(3) ?
    C11 N4 C5 C6 . . . . -179.4(3) ?
    O2 C5 C6 C2 . . . . -179.2(3) ?
    N4 C5 C6 C2 . . . . 0.9(3) ?
    O2 C5 C6 C7 . . . . -65.6(4) ?
    N4 C5 C6 C7 . . . . 114.5(3) ?
    C3 C2 C6 C5 . . . . 0.9(3) ?
    C1 C2 C6 C5 . . . . 120.4(2) ?
    C3 C2 C6 C7 . . . . -120.4(3) ?
    C1 C2 C6 C7 . . . . -0.9(3) ?
    C5 C6 C7 C8 . . . . -47.1(3) ?
    C2 C6 C7 C8 . . . . 67.1(3) ?
    C5 C6 C7 C10 . . . . -151.4(2) ?
    C2 C6 C7 C10 . . . . -37.3(3) ?
    C5 C6 C7 Cl2 . . . . 82.2(3) ?
    C2 C6 C7 Cl2 . . . . -163.61(19) ?
    C6 C7 C8 C9 . . . . -68.4(3) ?
    C10 C7 C8 C9 . . . . 35.7(3) ?
    Cl2 C7 C8 C9 . . . . 163.6(2) ?
    C6 C7 C8 Cl3 . . . . 110.2(3) ?
    C10 C7 C8 Cl3 . . . . -145.7(2) ?
    Cl2 C7 C8 Cl3 . . . . -17.8(3) ?
    C7 C8 C9 C1 . . . . -0.7(3) ?
    Cl3 C8 C9 C1 . . . . -179.2(2) ?
    C7 C8 C9 Cl4 . . . . 174.6(2) ?
    Cl3 C8 C9 Cl4 . . . . -4.0(4) ?
    C2 C1 C9 C8 . . . . 69.5(3) ?
    C10 C1 C9 C8 . . . . -34.1(3) ?
    Cl1 C1 C9 C8 . . . . -160.5(2) ?
    C2 C1 C9 Cl4 . . . . -106.0(3) ?
    C10 C1 C9 Cl4 . . . . 150.4(2) ?
    Cl1 C1 C9 Cl4 . . . . 24.0(3) ?
    C17 O3 C10 O4 . . . . -55.9(4) ?
    C17 O3 C10 C7 . . . . 171.5(3) ?
    C17 O3 C10 C1 . . . . 70.5(3) ?
    C18 O4 C10 O3 . . . . -49.8(4) ?
    C18 O4 C10 C7 . . . . 77.8(4) ?
    C18 O4 C10 C1 . . . . 179.7(3) ?
    C8 C7 C10 O3 . . . . -170.1(2) ?
    C6 C7 C10 O3 . . . . -59.5(3) ?
    Cl2 C7 C10 O3 . . . . 63.6(3) ?
    C8 C7 C10 O4 . . . . 59.3(3) ?
    C6 C7 C10 O4 . . . . 169.9(2) ?
    Cl2 C7 C10 O4 . . . . -67.0(3) ?
    C8 C7 C10 C1 . . . . -52.0(2) ?
    C6 C7 C10 C1 . . . . 58.5(2) ?
    Cl2 C7 C10 C1 . . . . -178.3(2) ?
    C9 C1 C10 O3 . . . . 161.4(2) ?
    C2 C1 C10 O3 . . . . 51.1(3) ?
    Cl1 C1 C10 O3 . . . . -74.7(3) ?
    C9 C1 C10 O4 . . . . -69.1(3) ?
    C2 C1 C10 O4 . . . . -179.4(2) ?
    Cl1 C1 C10 O4 . . . . 54.8(3) ?
    C9 C1 C10 C7 . . . . 50.8(2) ?
    C2 C1 C10 C7 . . . . -59.4(2) ?
    Cl1 C1 C10 C7 . . . . 174.7(2) ?
    C5 N4 C11 C16 . . . . -110.9(4) ?
    C3 N4 C11 C16 . . . . 72.6(4) ?
    C5 N4 C11 C12 . . . . 69.9(4) ?
    C3 N4 C11 C12 . . . . -106.6(3) ?
    C16 C11 C12 F1 . . . . -178.6(3) ?
    N4 C11 C12 F1 . . . . 0.6(5) ?
    C16 C11 C12 C13 . . . . 1.0(5) ?
    N4 C11 C12 C13 . . . . -179.8(3) ?
    F1 C12 C13 C14 . . . . 178.1(3) ?
    C11 C12 C13 C14 . . . . -1.5(5) ?
    C12 C13 C14 C15 . . . . 1.4(6) ?
    C13 C14 C15 C16 . . . . -0.9(6) ?
    C14 C15 C16 C11 . . . . 0.3(5) ?
    C12 C11 C16 C15 . . . . -0.4(5) ?
    N4 C11 C16 C15 . . . . -179.6(3) ?
loop_
    _geom_hbond_atom_site_label_D
    _geom_hbond_atom_site_label_H
    _geom_hbond_atom_site_label_A
    _geom_hbond_site_symmetry_A
    _geom_hbond_distance_DH
    _geom_hbond_distance_HA
    _geom_hbond_distance_DA
    _geom_hbond_angle_DHA
    _geom_hbond_publ_flag
    C2 H2A O2 3_655 0.98 2.55 3.487(4) 159 yes
    C6 H6A F1 3_655 0.98 2.53 3.500(4) 170 yes
data_global
_journal_date_recd_electronic     2014-11-28
_journal_date_accepted     2014-11-30
_journal_name_full     'Acta Crystallographica, Section E'
_journal_year     2015
_journal_volume     71
_journal_issue      1
_journal_page_first     o32
_journal_page_last     o32
_journal_paper_category     HO
_journal_paper_doi     10.1107/S2056989014026279
_journal_coeditor_code     HB7331
_publ_contact_author_name     'He Liu'
_publ_contact_author_address
;
Beijing Chao-Yang Hospital, Capital Medical University,
Beijing 100020, People's Republic of China
;
_publ_contact_author_email     liuheliuhe@126.com
_publ_contact_author_fax     '86 10 8523 1464'
_publ_contact_author_phone     '86 10 8523 1464'
_publ_section_title
;\
Crystal structure of
1,7,8,9-tetrachloro-4-(2-fluorobenzyl)-10,10-dimethoxy-4-\
azatricyclo[5.2.1.0^2,6^]dec-8-ene-3,5-dione
;
loop_
    _publ_author_name
    _publ_author_address
    'Jia-liang Zhong'
;
Shanghai Institute of Pharmaceutical Industry,
Shanghai 200040, People's Republic of China
;
    'Jia-wei Hou'
;
Shanghai Institute of Pharmaceutical Industry,
Shanghai 200040, People's Republic of China
;
    'Li-hong Liu'
;
Beijing Chao-Yang Hospital, Capital Medical University,
Beijing 100020, People's Republic of China
;
    'He Liu'
;
Beijing Chao-Yang Hospital, Capital Medical University,
Beijing 100020, People's Republic of China
;
