# Supplementary material for: Crystal structure of 1,7,8,9-tetra­chloro-4-(2-fluoro­benz­yl)-10,10-dimeth­oxy-4-aza­tri­cyclo­[5.2.1.02,6]dec-8-ene-3,5-dione
Source: Acta Crystallogr E Crystallogr Commun. 2015 Jan 1;71(Pt 1):o32. doi: 10.1107/S2056989014026279 (PMC4331900; doi:10.1107/S2056989014026279)
Supplement: Supplementary file 2 [file e-71-00o32-Isup2.hkl]

# 
# h,k,l, Fc-squared, Fo-squared, sigma(Fo-squared) and status flag 
# 
data_I
_shelx_title ' B in P2(1)2(1)2(1)' 
_shelx_refln_list_code          4 
_shelx_F_calc_maximum      175.30 
_exptl_crystal_F_000       920.00 
_reflns_d_resolution_high  0.7700 
 
loop_ 
 _symmetry_equiv_pos_as_xyz 
 'x, y, z' 
 '-x+1/2, -y, z+1/2' 
 '-x, y+1/2, -z+1/2' 
 'x+1/2, -y+1/2, -z' 
 
_cell_length_a     9.9646 
_cell_length_b    10.9816 
_cell_length_c    16.9256 
_cell_angle_alpha  90.000 
_cell_angle_beta   90.000 
_cell_angle_gamma  90.000 
 
_shelx_F_squared_multiplier     1.000 
 
loop_ 
 _refln_index_h 
 _refln_index_k 
 _refln_index_l 
 _refln_F_squared_calc 
 _refln_F_squared_meas 
 _refln_F_squared_sigma 
 _refln_observed_status 
   2   0   0    10108.72     9934.93    249.75 o 
   4   0   0       29.90       20.58      3.95 o 
   6   0   0      140.36      171.18     16.65 o 
   8   0   0     1008.76     1070.99     48.91 o 
  10   0   0      664.69      639.40     49.27 o 
  12   0   0        0.62      -34.58     52.08 o 
   2   1   0     1633.98     1614.83     22.39 o 
   3   1   0     4718.11     4700.16     78.17 o 
   4   1   0     1383.93     1406.06     18.84 o 
   5   1   0       73.25       55.58      8.28 o 
   6   1   0     1341.75     1357.56     32.64 o 
   7   1   0      898.77     1025.10     41.87 o 
   8   1   0     1132.93     1111.90     39.68 o 
   9   1   0      824.51      844.10     35.10 o 
  10   1   0       51.91       55.48     14.05 o 
  11   1   0      132.54      130.73     20.81 o 
  12   1   0       89.34      101.03     26.80 o 
   0   2   0     6234.02     5717.06    117.23 o 
   1   2   0       66.23       73.51      4.41 o 
   2   2   0     1816.85     1639.45     21.44 o 
   3   2   0      579.40      509.77      9.93 o 
   4   2   0        1.92       -0.70      1.76 o 
   5   2   0     2368.82     2284.24     47.60 o 
   6   2   0     3497.71     3507.40     96.54 o 
   7   2   0      120.11      145.61     19.39 o 
   8   2   0       12.36       12.77     10.64 o 
   9   2   0      137.15      188.00     23.07 o 
  10   2   0      171.46      180.29     21.07 o 
  11   2   0        2.85       -2.42     10.34 o 
  12   2   0       11.80       36.34     18.09 o 
   1   3   0      132.85      144.80      4.76 o 
   2   3   0     4591.13     4342.81     74.46 o 
   3   3   0     6047.19     6520.63    135.27 o 
   4   3   0     1199.62     1198.87     24.25 o 
   5   3   0      255.74      231.32     10.13 o 
   6   3   0      312.17      332.49     14.41 o 
   7   3   0      439.35      464.10     26.98 o 
   8   3   0     1333.59     1247.67     73.79 o 
   9   3   0      208.80      206.97     21.94 o 
  10   3   0      213.36      206.16     25.29 o 
  11   3   0       12.59       11.44     15.80 o 
  12   3   0       12.19       29.34     17.01 o 
   0   4   0     1555.69     1431.57     26.28 o 
   1   4   0     1523.06     1427.58     20.46 o 
   2   4   0     5293.78     5313.72     88.64 o 
   3   4   0     2428.80     2544.72     39.20 o 
   4   4   0      753.01      734.09     17.93 o 
   5   4   0     4252.57     4118.06     93.53 o 
   6   4   0        0.74        0.45      8.71 o 
   7   4   0      189.05      199.10     13.96 o 
   8   4   0      151.47      132.86     17.84 o 
   9   4   0       68.32       51.71     13.81 o 
  10   4   0      163.83      169.91     19.49 o 
  11   4   0        2.31        0.14     15.21 o 
  12   4   0       10.20       17.81     26.59 o 
   1   5   0    10559.30    10468.26    232.06 o 
   2   5   0      136.00      140.68      7.12 o 
   3   5   0     1051.37     1014.73     19.96 o 
   4   5   0     4115.40     3904.76     88.39 o 
   5   5   0       77.63       78.43      3.65 o 
   6   5   0      197.37      228.99     17.13 o 
   7   5   0       17.15       25.79     10.68 o 
   8   5   0      253.02      315.59     19.11 o 
   9   5   0      263.56      286.15     33.14 o 
  10   5   0       96.39      106.24     34.48 o 
  11   5   0        5.53       -7.05     26.46 o 
  12   5   0        5.30       63.11     22.63 o 
   0   6   0      591.93      613.98     18.05 o 
   1   6   0       18.10       36.16      5.37 o 
   2   6   0      522.39      527.22     12.87 o 
   3   6   0       13.86       14.74      4.76 o 
   4   6   0       30.40       35.08      6.92 o 
   5   6   0      555.64      594.81     17.02 o 
   6   6   0        1.09       -2.07     11.27 o 
   7   6   0     1845.13     1732.79     50.79 o 
   8   6   0      102.40      133.75     19.33 o 
   9   6   0      345.91      331.99     44.82 o 
  10   6   0       48.37       53.41     31.38 o 
  11   6   0       58.00       70.28     25.49 o 
   1   7   0      360.64      321.11     10.40 o 
   2   7   0     1659.83     1661.13     34.16 o 
   3   7   0      174.67      219.57     12.46 o 
   4   7   0       35.98       28.23      6.83 o 
   5   7   0       15.01       23.77      8.11 o 
   6   7   0      100.39      104.87      8.23 o 
   7   7   0      652.56      648.28     28.03 o 
   8   7   0       78.97       49.79     19.68 o 
   9   7   0        0.38        5.36     18.72 o 
  10   7   0      161.68      137.26     25.62 o 
  11   7   0        8.52      -19.47     26.00 o 
   0   8   0      352.96      363.22     36.50 o 
   1   8   0      832.11      902.29     25.53 o 
   2   8   0        1.70        3.44      6.06 o 
   3   8   0       43.75       50.91      8.18 o 
   4   8   0      559.89      555.16     20.41 o 
   5   8   0     1102.61     1097.79     27.78 o 
   6   8   0       81.40       87.38      7.67 o 
   7   8   0       11.65        5.88     11.76 o 
   8   8   0        1.46       -1.68     13.74 o 
   9   8   0       26.99       26.82     20.49 o 
  10   8   0      203.68      149.58     35.47 o 
   1   9   0       12.18       10.18      7.25 o 
   2   9   0       21.84       24.49      8.62 o 
   3   9   0      160.06      136.67     13.37 o 
   4   9   0        7.43        3.34      7.25 o 
   5   9   0      270.90      300.56     16.46 o 
   6   9   0      623.45      622.71     33.68 o 
   7   9   0       34.70       46.56     17.38 o 
   8   9   0       34.84       16.59     17.24 o 
   9   9   0       36.91       16.38     21.20 o 
  10   9   0        0.57       30.28     29.20 o 
   0  10   0        2.56       10.13     14.40 o 
   1  10   0      269.22      283.79     19.70 o 
   2  10   0       43.68       65.06     11.58 o 
   3  10   0       75.43       69.19     11.48 o 
   4  10   0       38.57       46.54     11.54 o 
   5  10   0        5.94       12.03     12.78 o 
   6  10   0       57.64       45.29     10.84 o 
   7  10   0      103.87       74.67     21.12 o 
   8  10   0        0.65       -7.18     22.75 o 
   9  10   0        5.41       11.10     22.80 o 
   1  11   0      178.34      175.88     14.38 o 
   2  11   0       15.29       11.48      9.99 o 
   3  11   0      132.73      161.40     19.30 o 
   4  11   0       45.60       57.02     15.13 o 
   5  11   0       10.15       14.69     11.54 o 
   6  11   0      133.89      116.68     20.97 o 
   7  11   0       96.07       64.93     22.39 o 
   8  11   0       55.83       71.08     31.22 o 
   0  12   0        2.11      -16.29     19.86 o 
   1  12   0       10.69       -2.31     16.49 o 
   2  12   0      128.03      143.27     16.55 o 
   3  12   0        0.36       -4.00     12.54 o 
   4  12   0        2.32       23.93     14.33 o 
   5  12   0      102.88       97.05     24.39 o 
   6  12   0        6.69        2.09     15.99 o 
   1  13   0       72.20       38.67     16.60 o 
   2  13   0        4.80       16.08     14.51 o 
   3  13   0      117.17      109.89     22.42 o 
   4  13   0       59.01       78.03     19.33 o 
   5  13   0       23.52       54.51     39.59 o 
   0  14   0       61.19       85.57     54.49 o 
   1  14   0       80.72       90.10     23.33 o 
   2  14   0        0.33       13.63     24.81 o 
   2   0   1     8667.56     8059.60    149.16 o 
   3   0   1      157.99      178.83      6.29 o 
   4   0   1     1196.84     1369.57     25.24 o 
   5   0   1      398.77      328.65      7.01 o 
   6   0   1      147.31      160.76      6.90 o 
   7   0   1      143.75      180.62     16.63 o 
   8   0   1        0.68        7.30      7.11 o 
   9   0   1      210.17      231.97     13.24 o 
  10   0   1      144.91      119.24     17.98 o 
  11   0   1      171.42      185.54     21.01 o 
  12   0   1       21.91       53.77     23.74 o 
 -12   1   1       83.34      120.57     21.35 o 
 -11   1   1      249.44      284.53     30.11 o 
 -10   1   1       57.29       47.87     12.59 o 
  -9   1   1      631.60      692.50     35.14 o 
  -8   1   1      554.19      567.20     21.74 o 
  -7   1   1       15.43       15.06      7.10 o 
  -6   1   1     2096.04     2117.39     41.71 o 
  -5   1   1     1460.76     1510.36     26.93 o 
  -4   1   1     2821.77     2652.43     47.01 o 
  -3   1   1    24036.71    23374.43    870.65 o 
  -2   1   1     2121.15     2071.51     31.20 o 
  -1   1   1     4584.40     3784.35    252.19 o 
   1   1   1     4499.02     3864.54    119.36 o 
   2   1   1     2170.77     2113.25     31.84 o 
   3   1   1    24017.83    23480.13    763.95 o 
   4   1   1     2838.96     2702.51     36.84 o 
   5   1   1     1469.42     1501.35     38.59 o 
   6   1   1     2039.33     2077.34     37.61 o 
   7   1   1       18.86       20.82      4.86 o 
   8   1   1      557.00      570.47     22.05 o 
   9   1   1      623.81      715.18     33.28 o 
  10   1   1       62.48       71.71     14.06 o 
  11   1   1      244.76      238.65     23.68 o 
  12   1   1       86.16      114.19     21.04 o 
 -12   2   1       21.42        9.64     16.86 o 
 -11   2   1      192.98      219.98     26.70 o 
 -10   2   1       16.69       24.39     13.64 o 
  -9   2   1      208.47      203.33     17.18 o 
  -8   2   1      498.11      495.72     22.96 o 
  -7   2   1      188.58      226.80     16.67 o 
  -6   2   1      121.84      110.59      9.74 o 
  -5   2   1      798.68      756.78     19.13 o 
  -4   2   1     3233.76     3082.01     51.78 o 
  -3   2   1     2384.38     2453.65     60.93 o 
  -2   2   1     7038.48     7001.56    119.58 o 
  -1   2   1     2914.78     2930.46     35.57 o 
   0   2   1     5796.96     5617.12     80.12 o 
   1   2   1     2848.24     2769.39     37.73 o 
   2   2   1     7011.37     6842.22    135.04 o 
   3   2   1     2366.34     2466.47     37.12 o 
   4   2   1     3174.78     3025.58     48.78 o 
   5   2   1      798.02      795.84     17.91 o 
   6   2   1      131.25      132.21      7.42 o 
   7   2   1      193.87      211.86     15.26 o 
   8   2   1      471.90      500.73     29.01 o 
   9   2   1      202.15      249.03     31.60 o 
  10   2   1       17.59       16.52     10.68 o 
  11   2   1      190.91      203.80     21.08 o 
  12   2   1       22.41       24.26     27.60 o 
 -12   3   1       70.70       97.93     18.24 o 
 -11   3   1       23.16       57.10     24.65 o 
 -10   3   1      114.60      183.04     37.37 o 
  -9   3   1      144.25      137.10     20.33 o 
  -8   3   1      241.28      254.25     34.17 o 
  -7   3   1       62.30       76.24     12.52 o 
  -6   3   1      205.49      239.71     31.88 o 
  -5   3   1     2125.74     2233.38     41.26 o 
  -4   3   1     2477.88     2542.48     47.76 o 
  -3   3   1     2292.26     2323.52     29.03 o 
  -2   3   1     1902.90     1943.67     23.26 o 
  -1   3   1     4561.57     4336.59     65.22 o 
   0   3   1     5162.90     5003.03     78.07 o 
   1   3   1     4551.54     4290.05     62.96 o 
   2   3   1     1898.06     1926.54     29.47 o 
   3   3   1     2349.86     2342.56     40.27 o 
   4   3   1     2553.56     2550.08     48.31 o 
   5   3   1     2144.42     2205.31     37.92 o 
   6   3   1      207.89      222.62      5.71 o 
   7   3   1       61.04       60.58     10.18 o 
   8   3   1      236.52      277.12     21.96 o 
   9   3   1      136.71      174.68     18.68 o 
  10   3   1      115.99      156.49     21.08 o 
  11   3   1       23.83       48.98     13.85 o 
  12   3   1       69.92      124.89     26.96 o 
 -12   4   1      280.18      299.02     47.22 o 
 -11   4   1       74.33      105.64     24.04 o 
 -10   4   1      185.91      186.73     23.37 o 
  -9   4   1       14.05       12.64     14.36 o 
  -8   4   1       88.22       69.49     16.76 o 
  -7   4   1      250.46      276.46     31.60 o 
  -6   4   1      176.70      236.00     26.05 o 
  -5   4   1      555.40      537.67     18.96 o 
  -4   4   1     3974.60     3996.42     60.79 o 
  -3   4   1     2287.98     2305.68     30.82 o 
  -2   4   1     2587.29     2610.48     36.38 o 
  -1   4   1     6489.38     6406.58    114.69 o 
   0   4   1     1739.31     1561.11     22.37 o 
   1   4   1     6437.11     6406.00    122.51 o 
   2   4   1     2704.87     2688.71     46.64 o 
   3   4   1     2272.62     2234.93     40.64 o 
   4   4   1     3934.71     3941.94     83.25 o 
   5   4   1      593.93      591.70     15.91 o 
   6   4   1      176.16      211.99     15.73 o 
   7   4   1      245.04      237.72     16.67 o 
   8   4   1       86.79       87.83     13.88 o 
   9   4   1       12.96        9.86     18.59 o 
  10   4   1      184.34      190.38     28.91 o 
  11   4   1       73.75       90.68     19.89 o 
  12   4   1      276.07      303.78     28.12 o 
 -12   5   1       31.30       85.22     28.80 o 
 -11   5   1       22.37       46.82     28.53 o 
 -10   5   1      103.26      100.55     26.46 o 
  -9   5   1      312.53      303.21     24.66 o 
  -8   5   1      283.07      250.29     20.16 o 
  -7   5   1      171.56      174.29     30.73 o 
  -6   5   1     1498.73     1556.14     48.78 o 
  -5   5   1       41.25       54.31      8.45 o 
  -4   5   1     1968.86     1951.71     40.70 o 
  -3   5   1      252.39      279.11     15.13 o 
  -2   5   1     1116.95     1077.43     23.33 o 
  -1   5   1      909.68      985.86     15.87 o 
   0   5   1        8.86       18.05      3.91 o 
   1   5   1      939.10     1004.52     18.79 o 
   2   5   1     1124.30     1111.11     22.05 o 
   3   5   1      234.58      249.12     11.02 o 
   4   5   1     1938.41     1915.02     50.35 o 
   5   5   1       44.88       43.65      5.31 o 
   6   5   1     1540.81     1528.18     47.12 o 
   7   5   1      170.89      196.19     19.55 o 
   8   5   1      275.43      250.55     24.36 o 
   9   5   1      308.30      302.13     33.38 o 
  10   5   1      100.93       91.83     17.54 o 
  11   5   1       21.37       97.49     42.79 o 
  12   5   1       31.43       58.07     18.15 o 
 -11   6   1       31.21       74.49     42.80 o 
 -10   6   1        0.68       10.97     19.22 o 
  -9   6   1       65.44       58.45     21.54 o 
  -8   6   1       91.94      102.06     16.64 o 
  -7   6   1      284.12      299.33     23.75 o 
  -6   6   1      400.81      371.12     23.18 o 
  -5   6   1      564.08      562.70     14.16 o 
  -4   6   1     1738.16     1711.44     32.60 o 
  -3   6   1      631.09      692.78     15.28 o 
  -2   6   1     1960.23     1900.31     34.62 o 
  -1   6   1     3007.27     3099.02     51.75 o 
   0   6   1      925.63      931.70     18.03 o 
   1   6   1     3017.36     3071.12     52.26 o 
   2   6   1     1968.29     1888.12     32.66 o 
   3   6   1      642.96      683.22     14.98 o 
   4   6   1     1714.31     1659.81     33.39 o 
   5   6   1      550.55      539.26     15.80 o 
   6   6   1      418.36      440.17     18.21 o 
   7   6   1      282.07      306.45     20.02 o 
   8   6   1       94.22       87.89     16.91 o 
   9   6   1       67.89       55.65     14.26 o 
  10   6   1        0.68      -12.83     19.65 o 
  11   6   1       32.82      -28.40     35.57 o 
 -11   7   1       69.64       86.17     34.19 o 
 -10   7   1       68.69       65.35     34.39 o 
  -9   7   1        8.57       16.25     18.53 o 
  -8   7   1       86.75       60.66     13.71 o 
  -7   7   1        1.64       -0.16     12.20 o 
  -6   7   1      115.46      112.42     17.61 o 
  -5   7   1      358.44      371.40     15.71 o 
  -4   7   1     1409.78     1416.54     35.75 o 
  -3   7   1      126.43      123.23      8.64 o 
  -2   7   1      200.38      199.28     11.23 o 
  -1   7   1     1416.59     1458.39     31.47 o 
   0   7   1       16.98        0.30      5.04 o 
   1   7   1     1412.08     1453.53     31.11 o 
   2   7   1      197.96      198.23      8.85 o 
   3   7   1      127.59      148.36     12.31 o 
   4   7   1     1374.72     1333.83     33.76 o 
   5   7   1      358.97      420.25     38.69 o 
   6   7   1      111.50      111.47      7.28 o 
   7   7   1        1.62        4.02     11.75 o 
   8   7   1       85.24       82.05     18.10 o 
   9   7   1        9.91        2.08     13.33 o 
  10   7   1       67.43      132.05     37.11 o 
  11   7   1       69.92      122.25     31.64 o 
 -10   8   1        7.83       40.30     34.33 o 
  -9   8   1       79.62       77.92     22.77 o 
  -8   8   1      127.33      108.69     17.56 o 
  -7   8   1      229.70      266.94     23.41 o 
  -6   8   1       66.39       68.37      6.82 o 
  -5   8   1     1369.55     1383.23     35.97 o 
  -4   8   1       16.30       30.73      9.07 o 
  -3   8   1      362.59      377.76     20.61 o 
  -2   8   1     1003.00      993.33     25.81 o 
  -1   8   1      299.63      302.09     12.16 o 
   0   8   1      235.15      234.49     13.92 o 
   1   8   1      312.24      324.13     16.35 o 
   2   8   1     1011.07     1018.52     25.28 o 
   3   8   1      350.98      392.18     15.74 o 
   4   8   1       20.19       31.88      9.35 o 
   5   8   1     1367.48     1431.33     35.82 o 
   6   8   1       68.61       88.87     12.72 o 
   7   8   1      230.16      228.59     21.89 o 
   8   8   1      131.98       94.77     20.17 o 
   9   8   1       78.62       64.65     22.77 o 
  10   8   1        7.74       35.18     21.57 o 
 -10   9   1       24.79       20.02     35.45 o 
  -9   9   1      213.82      154.50     31.80 o 
  -8   9   1      203.90      142.65     26.45 o 
  -7   9   1      190.87      164.58     24.95 o 
  -6   9   1       37.05       36.61      7.66 o 
  -5   9   1       98.29       87.80     11.62 o 
  -4   9   1      313.90      358.97     20.80 o 
  -3   9   1      367.65      346.79     24.10 o 
  -2   9   1       61.92       70.66     10.47 o 
  -1   9   1     1526.44     1482.79     39.33 o 
   0   9   1        5.92       10.73      6.99 o 
   1   9   1     1531.15     1464.83     42.47 o 
   2   9   1       61.01       67.21      9.80 o 
   3   9   1      360.38      371.68     18.45 o 
   4   9   1      328.92      369.40     18.05 o 
   5   9   1      102.01      112.28     12.14 o 
   6   9   1       39.29       40.51      9.55 o 
   7   9   1      194.69      198.34     21.60 o 
   8   9   1      201.28      141.59     27.70 o 
   9   9   1      217.87      141.35     36.56 o 
  10   9   1       25.25       32.15     44.35 o 
  -9  10   1       22.20       45.29     23.86 o 
  -8  10   1       30.05       17.35     18.45 o 
  -7  10   1       37.16       24.53     22.90 o 
  -6  10   1       13.77        9.17      8.73 o 
  -5  10   1      140.32      138.14     17.32 o 
  -4  10   1      153.91      136.34     13.53 o 
  -3  10   1     1640.60     1631.83     46.70 o 
  -2  10   1       15.25       19.00      8.31 o 
  -1  10   1       55.72       50.33     13.43 o 
   0  10   1      198.51      166.09     19.58 o 
   1  10   1       59.28       27.60     17.06 o 
   2  10   1       17.44       22.65     10.60 o 
   3  10   1     1615.58     1646.17     48.42 o 
   4  10   1      152.98      112.65     17.73 o 
   5  10   1      133.15      129.14     17.95 o 
   6  10   1       12.80       17.60     12.37 o 
   7  10   1       35.41       42.34     16.04 o 
   8  10   1       29.89       13.36     20.89 o 
   9  10   1       22.15       23.78     22.33 o 
  -8  11   1        2.43       23.09     24.48 o 
  -7  11   1       10.65       11.99     18.18 o 
  -6  11   1       39.21       39.95     20.05 o 
  -5  11   1       70.85       55.57     15.87 o 
  -4  11   1      186.84      195.11     16.93 o 
  -3  11   1      264.79      293.85     22.05 o 
  -2  11   1      167.76      227.36     27.89 o 
  -1  11   1      515.95      551.58     24.77 o 
   0  11   1      150.42      156.31     13.61 o 
   1  11   1      519.19      532.03     24.33 o 
   2  11   1      159.71      166.41     15.83 o 
   3  11   1      264.24      286.72     18.93 o 
   4  11   1      185.76      166.36     16.62 o 
   5  11   1       69.37       50.42     14.28 o 
   6  11   1       41.16       32.23     12.58 o 
   7  11   1       10.40       14.90     18.06 o 
   8  11   1        3.22       -5.33     18.80 o 
  -6  12   1       41.84       38.60     22.01 o 
  -5  12   1       76.87       92.70     21.28 o 
  -4  12   1       29.85       27.22     14.38 o 
  -3  12   1       54.75       48.66     15.00 o 
  -2  12   1       20.89       34.94     17.31 o 
  -1  12   1        5.16        2.55     14.44 o 
   0  12   1      227.66      215.18     20.01 o 
   1  12   1        5.53        2.86     12.45 o 
   2  12   1       20.36       25.36     12.75 o 
   3  12   1       52.03       49.50     14.07 o 
   4  12   1       29.86       32.27     13.60 o 
   5  12   1       77.36       56.96     17.82 o 
   6  12   1       39.90       29.45     24.42 o 
  -5  13   1       48.46       12.80     19.98 o 
  -4  13   1       64.22       91.94     19.12 o 
  -3  13   1       56.30       55.25     21.28 o 
  -2  13   1      200.32      179.62     22.35 o 
  -1  13   1       23.93       43.47     17.43 o 
   0  13   1       18.37       13.51     17.26 o 
   1  13   1       22.86       20.32     17.38 o 
   2  13   1      200.21      180.40     27.28 o 
   3  13   1       58.26       83.18     19.70 o 
   4  13   1       64.93       85.08     20.76 o 
   5  13   1       50.02       27.32     19.15 o 
  -2  14   1      107.16      101.49     23.97 o 
  -1  14   1       59.83       57.74     23.79 o 
   0  14   1      143.65      125.21     24.71 o 
   1  14   1       59.99       80.33     24.18 o 
   2  14   1      106.25       97.73     27.04 o 
   1   0   2      140.60      119.83      3.56 o 
   2   0   2       70.03       70.60      9.60 o 
   3   0   2     1484.77     1350.78     22.65 o 
   4   0   2     2311.97     2306.48     35.90 o 
   5   0   2       53.33       63.77      4.80 o 
   6   0   2      327.71      311.70     10.99 o 
   7   0   2     1005.56      993.84     34.75 o 
   8   0   2        3.68       13.13      8.43 o 
   9   0   2      661.22      679.44     23.48 o 
  10   0   2      123.34      120.58     13.82 o 
  11   0   2      239.85      292.62     33.85 o 
  12   0   2       99.24      129.45     29.92 o 
 -12   1   2       12.87       48.16     19.25 o 
 -11   1   2       70.96       86.04     20.26 o 
 -10   1   2      116.25      134.26     17.34 o 
  -9   1   2      280.02      271.79     23.14 o 
  -8   1   2      236.62      256.49     19.23 o 
  -7   1   2      314.38      299.95     12.64 o 
  -6   1   2     2131.94     2161.21     50.35 o 
  -5   1   2      892.20      877.53     17.90 o 
  -4   1   2     1517.18     1496.56     29.82 o 
  -3   1   2     5801.47     5768.06    140.44 o 
  -2   1   2     6178.10     5760.06    137.75 o 
  -1   1   2    10943.38    10338.96    276.74 o 
   0   1   2    11657.08     9841.94    560.51 o 
   1   1   2    11130.10     9974.78    442.16 o 
   2   1   2     6120.33     5716.42     98.98 o 
   3   1   2     5800.67     5628.18     92.17 o 
   4   1   2     1517.12     1486.96     19.87 o 
   5   1   2      884.14      842.12     16.33 o 
   6   1   2     2131.91     2123.70     63.59 o 
   7   1   2      297.27      296.22     10.48 o 
   8   1   2      233.35      257.07      9.94 o 
   9   1   2      280.12      275.11     19.37 o 
  10   1   2      116.18      116.16     16.44 o 
  11   1   2       69.23       78.46     17.83 o 
  12   1   2       13.29       25.15     19.17 o 
 -12   2   2       22.75       35.40     13.88 o 
 -11   2   2        4.95       -3.33     16.36 o 
 -10   2   2       67.10       66.83     18.47 o 
  -9   2   2      215.48      250.82     17.98 o 
  -8   2   2      446.93      429.52     21.50 o 
  -7   2   2      450.80      470.95     27.66 o 
  -6   2   2     1634.32     1609.16     51.35 o 
  -5   2   2     1346.21     1369.00     34.38 o 
  -4   2   2      241.60      281.39     13.24 o 
  -3   2   2     4411.07     4570.15     89.61 o 
  -2   2   2     8635.10     8162.18    186.16 o 
  -1   2   2     3695.07     3385.05     62.11 o 
   0   2   2     1609.64     1399.90     15.29 o 
   1   2   2     3715.64     3359.09     51.81 o 
   2   2   2     8606.02     8151.92    148.78 o 
   3   2   2     4350.99     4529.20     64.50 o 
   4   2   2      224.99      253.63      7.97 o 
   5   2   2     1326.33     1357.21     24.22 o 
   6   2   2     1632.09     1653.42     28.06 o 
   7   2   2      445.28      461.86     16.85 o 
   8   2   2      450.16      503.84     32.45 o 
   9   2   2      197.97      203.02     14.46 o 
  10   2   2       66.39       82.85     13.72 o 
  11   2   2        5.50        3.42     12.40 o 
  12   2   2       23.73       28.14     23.75 o 
 -12   3   2       18.74       37.46     18.76 o 
 -11   3   2       54.44       85.88     30.57 o 
 -10   3   2       88.44       84.07     16.16 o 
  -9   3   2        5.77       -2.53     10.11 o 
  -8   3   2     1378.92     1267.03     43.73 o 
  -7   3   2      243.82      236.95     26.38 o 
  -6   3   2      415.56      419.83     22.40 o 
  -5   3   2      206.00      221.47     12.11 o 
  -4   3   2      568.86      531.00     14.73 o 
  -3   3   2      734.52      792.89     27.70 o 
  -2   3   2      541.27      499.45      9.39 o 
  -1   3   2    12356.37    12058.34    261.60 o 
   0   3   2    12916.70    12491.25    273.99 o 
   1   3   2    12305.18    12055.59    262.39 o 
   2   3   2      518.18      499.39      8.73 o 
   3   3   2      796.04      831.35     16.14 o 
   4   3   2      569.96      559.18     19.28 o 
   5   3   2      206.02      232.20      8.11 o 
   6   3   2      412.07      420.15     13.37 o 
   7   3   2      235.42      227.62     12.02 o 
   8   3   2     1364.87     1267.49     49.52 o 
   9   3   2        5.34        4.78     10.58 o 
  10   3   2       92.99      104.97     20.59 o 
  11   3   2       57.25       53.56     16.05 o 
  12   3   2       18.41       46.19     23.95 o 
 -12   4   2       15.60        1.10     18.73 o 
 -11   4   2        0.39       -9.83     14.68 o 
 -10   4   2      149.40      147.44     26.97 o 
  -9   4   2      168.03      157.51     25.45 o 
  -8   4   2      238.65      210.97     25.02 o 
  -7   4   2     1027.73     1007.51     56.35 o 
  -6   4   2      427.70      444.12     24.77 o 
  -5   4   2      644.78      704.87     22.18 o 
  -4   4   2     1089.71     1125.57     23.57 o 
  -3   4   2     1470.24     1519.29     26.27 o 
  -2   4   2     1739.87     1715.62     25.34 o 
  -1   4   2      114.96      110.69      6.83 o 
   0   4   2      281.84      288.13      9.25 o 
   1   4   2      113.80      118.26      4.93 o 
   2   4   2     1651.16     1626.19     22.32 o 
   3   4   2     1475.83     1463.47     25.70 o 
   4   4   2     1089.91     1088.27     23.46 o 
   5   4   2      652.41      693.96     17.93 o 
   6   4   2      422.08      437.74     18.54 o 
   7   4   2     1027.14      993.84     20.39 o 
   8   4   2      237.57      216.39     16.35 o 
   9   4   2      176.81      161.86     19.52 o 
  10   4   2      147.37      119.45     18.00 o 
  11   4   2        0.22       -1.70     12.69 o 
  12   4   2       15.90        3.75     14.16 o 
 -12   5   2       14.08       42.40     24.12 o 
 -11   5   2       43.98       51.31     19.09 o 
 -10   5   2       18.88       18.11     13.90 o 
  -9   5   2       37.58       46.66     14.10 o 
  -8   5   2      242.67      281.76     27.47 o 
  -7   5   2      434.05      459.91     38.14 o 
  -6   5   2      484.82      518.94     23.18 o 
  -5   5   2     2631.11     2691.20     63.22 o 
  -4   5   2       86.08       99.39      6.56 o 
  -3   5   2     2858.93     2871.00     49.67 o 
  -2   5   2      987.25      907.09     18.90 o 
  -1   5   2      338.83      342.47      9.18 o 
   0   5   2      545.56      582.23     10.80 o 
   1   5   2      371.64      379.95      9.75 o 
   2   5   2     1019.30      928.58     18.91 o 
   3   5   2     2814.11     2799.56     54.26 o 
   4   5   2       88.57       91.90      8.54 o 
   5   5   2     2665.76     2675.31     60.14 o 
   6   5   2      489.35      476.48     22.49 o 
   7   5   2      428.82      455.74     23.71 o 
   8   5   2      238.26      243.66     22.23 o 
   9   5   2       41.02       39.26     12.23 o 
  10   5   2       18.72        4.31     13.37 o 
  11   5   2       42.86       46.31     25.37 o 
  12   5   2       13.54       33.38     17.01 o 
 -11   6   2        5.79       15.84     34.93 o 
 -10   6   2       31.69       39.25     30.20 o 
  -9   6   2      136.22      110.04     21.38 o 
  -8   6   2      251.03      245.57     33.38 o 
  -7   6   2      150.17      174.29     25.81 o 
  -6   6   2        1.13       12.11     16.08 o 
  -5   6   2      436.85      434.75     28.98 o 
  -4   6   2     1253.32     1205.83     24.65 o 
  -3   6   2      836.09      828.30     16.48 o 
  -2   6   2     1099.26     1095.69     19.87 o 
  -1   6   2      246.89      232.76     16.84 o 
   0   6   2      227.70      235.72     16.76 o 
   1   6   2      230.46      209.21     14.93 o 
   2   6   2     1102.30     1101.69     22.28 o 
   3   6   2      830.32      787.62     20.78 o 
   4   6   2     1288.26     1262.71     33.38 o 
   5   6   2      400.10      396.68     17.76 o 
   6   6   2        1.19        8.11      5.46 o 
   7   6   2      155.47      155.67      8.09 o 
   8   6   2      256.76      293.53     21.07 o 
   9   6   2      143.44      127.75     19.79 o 
  10   6   2       32.88       42.71     28.50 o 
  11   6   2        6.20       36.04     19.13 o 
 -11   7   2       19.84        2.87     29.35 o 
 -10   7   2       12.43        8.25     27.53 o 
  -9   7   2        1.29       16.55     15.24 o 
  -8   7   2      126.19      112.57     20.68 o 
  -7   7   2      232.85      268.05     54.95 o 
  -6   7   2      167.31      165.62     14.38 o 
  -5   7   2      913.79      928.77     27.57 o 
  -4   7   2      522.56      481.48     18.55 o 
  -3   7   2      649.45      656.39     17.99 o 
  -2   7   2      390.47      366.62     16.38 o 
  -1   7   2      445.25      441.87     12.81 o 
   0   7   2     1644.81     1549.12     31.42 o 
   1   7   2      450.00      415.90     27.91 o 
   2   7   2      387.56      367.98     13.50 o 
   3   7   2      633.31      632.20     24.01 o 
   4   7   2      516.29      426.90     13.76 o 
   5   7   2      933.33      917.08     26.09 o 
   6   7   2      166.91      163.27     10.92 o 
   7   7   2      234.33      236.31      8.37 o 
   8   7   2      132.50      119.51     18.68 o 
   9   7   2        1.21       -9.42     17.25 o 
  10   7   2       12.02       31.61     21.99 o 
  11   7   2       19.03       60.56     32.12 o 
 -10   8   2       50.50       71.80     35.65 o 
  -9   8   2       33.04       26.19     22.96 o 
  -8   8   2       89.15       75.14     22.06 o 
  -7   8   2      188.40      206.15     23.39 o 
  -6   8   2      122.07      125.66     17.91 o 
  -5   8   2      928.70      956.08     30.12 o 
  -4   8   2     1124.82     1183.12     38.52 o 
  -3   8   2      203.43      209.63     14.46 o 
  -2   8   2      377.83      392.12     13.98 o 
  -1   8   2      775.45      766.74     21.36 o 
   0   8   2       28.12       29.08      7.78 o 
   1   8   2      788.21      779.10     34.47 o 
   2   8   2      382.98      382.58     14.40 o 
   3   8   2      197.60      191.92     11.82 o 
   4   8   2     1133.07     1157.57     29.58 o 
   5   8   2      924.11      964.79     28.28 o 
   6   8   2      116.73      110.26     11.63 o 
   7   8   2      180.42      192.88     12.75 o 
   8   8   2       95.52       81.64     16.86 o 
   9   8   2       32.65       18.57     19.27 o 
  10   8   2       46.75       64.00     33.98 o 
  -9   9   2        9.68       20.02     21.29 o 
  -8   9   2      116.13       91.56     22.58 o 
  -7   9   2       20.77       22.38     12.49 o 
  -6   9   2      529.06      522.70     38.83 o 
  -5   9   2       24.85       13.88     10.65 o 
  -4   9   2      335.86      355.38     18.79 o 
  -3   9   2      187.93      197.83     11.97 o 
  -2   9   2       10.93       16.53      9.38 o 
  -1   9   2       87.66       82.44      9.41 o 
   0   9   2      409.94      423.70     16.09 o 
   1   9   2       82.99       88.71     10.03 o 
   2   9   2        8.84       17.15      8.13 o 
   3   9   2      192.26      193.79     20.26 o 
   4   9   2      326.29      324.10     17.97 o 
   5   9   2       26.84       47.11     14.75 o 
   6   9   2      544.16      597.80     24.98 o 
   7   9   2       21.15       17.60     11.41 o 
   8   9   2      116.92      104.49     22.43 o 
   9   9   2        9.76       -8.17     17.12 o 
  -9  10   2        1.10       23.37     33.98 o 
  -8  10   2       58.82       46.37     27.61 o 
  -7  10   2       23.26       -0.54     15.07 o 
  -6  10   2       56.03       44.56     13.10 o 
  -5  10   2       39.64       65.23     13.50 o 
  -4  10   2       39.15       45.57     11.90 o 
  -3  10   2       27.77       23.89     10.58 o 
  -2  10   2      490.96      492.70     20.60 o 
  -1  10   2      118.80      121.63     14.01 o 
   0  10   2      156.92      180.37     12.83 o 
   1  10   2      118.39      108.73     10.50 o 
   2  10   2      469.20      474.01     18.21 o 
   3  10   2       28.56       30.63      9.57 o 
   4  10   2       41.04       34.84     11.67 o 
   5  10   2       42.71       60.31     11.77 o 
   6  10   2       56.45       41.56     11.18 o 
   7  10   2       21.29        7.66     14.07 o 
   8  10   2       58.40       36.36     16.72 o 
   9  10   2        1.09       -3.59     18.77 o 
  -8  11   2       19.13       27.56     18.36 o 
  -7  11   2       68.35       57.86     33.65 o 
  -6  11   2       56.90       49.59     20.41 o 
  -5  11   2        3.57       -1.74     12.90 o 
  -4  11   2      115.25      126.79     18.31 o 
  -3  11   2        3.86       23.01     11.68 o 
  -2  11   2       55.05       49.17     13.84 o 
  -1  11   2       71.91       73.54     12.71 o 
   0  11   2      248.57      268.17     19.79 o 
   1  11   2       67.40       62.22     14.36 o 
   2  11   2       56.06       53.91     12.98 o 
   3  11   2        3.11       -3.60     10.08 o 
   4  11   2      116.75      122.51     16.92 o 
   5  11   2        3.54       10.84      9.44 o 
   6  11   2       56.99       55.34     12.93 o 
   7  11   2       69.17       47.35     18.52 o 
   8  11   2       18.45       45.02     48.88 o 
  -6  12   2       57.40       37.57     20.77 o 
  -5  12   2       23.69       11.54     16.56 o 
  -4  12   2      177.88      181.01     25.32 o 
  -3  12   2        7.40       10.25     15.10 o 
  -2  12   2      117.83       89.67     21.20 o 
  -1  12   2      226.52      255.14     22.92 o 
   0  12   2      189.38      191.72     16.41 o 
   1  12   2      222.61      210.60     20.29 o 
   2  12   2      117.71      117.65     16.42 o 
   3  12   2        7.58       23.36     19.55 o 
   4  12   2      175.26      175.01     21.61 o 
   5  12   2       24.84       38.37     15.36 o 
   6  12   2       56.73       18.95     19.88 o 
  -5  13   2        7.74       -0.82     16.90 o 
  -4  13   2       53.58       58.57     19.48 o 
  -3  13   2        4.08       19.48     14.80 o 
  -2  13   2      104.92      106.30     18.39 o 
  -1  13   2      105.01      101.85     23.30 o 
   0  13   2       38.20       36.36     22.17 o 
   1  13   2      105.18       88.73     21.45 o 
   2  13   2      103.19      114.77     17.54 o 
   3  13   2        4.28       27.58     17.81 o 
   4  13   2       56.71       49.39     20.13 o 
   5  13   2        7.69       15.94     14.51 o 
  -2  14   2       68.71       71.43     24.93 o 
  -1  14   2       22.69       37.94     16.98 o 
   0  14   2       21.04       22.02     16.51 o 
   1  14   2       24.34       22.80     16.30 o 
   2  14   2       68.37       82.34     22.80 o 
   1   0   3      254.14      270.60      7.64 o 
   2   0   3     1706.38     1682.98     26.93 o 
   3   0   3     1168.64     1126.49     19.84 o 
   4   0   3      290.30      271.64     12.71 o 
   5   0   3      470.43      502.91     11.02 o 
   6   0   3      446.55      456.83     11.70 o 
   7   0   3      409.96      474.62     21.34 o 
   8   0   3       12.44        7.67      6.51 o 
   9   0   3      346.01      370.58     25.28 o 
  10   0   3       73.78       69.82     17.68 o 
  11   0   3      121.39       84.10     16.93 o 
  12   0   3      200.39      179.68     26.96 o 
 -12   1   3       44.66       70.29     27.08 o 
 -11   1   3       15.92       12.87     14.11 o 
 -10   1   3      140.68      125.29     24.33 o 
  -9   1   3      349.09      344.50     16.43 o 
  -8   1   3       25.64       29.94      7.48 o 
  -7   1   3     1092.99     1164.22     36.89 o 
  -6   1   3      129.56      121.99     15.85 o 
  -5   1   3     1662.74     1598.57     34.02 o 
  -4   1   3     1905.77     1943.21     43.12 o 
  -3   1   3     3327.51     3425.63     74.45 o 
  -2   1   3     1969.42     1917.24     71.26 o 
  -1   1   3     2175.83     1961.55     31.60 o 
   0   1   3        3.86        6.09      4.50 o 
   1   1   3     2286.91     2114.47     27.66 o 
   2   1   3     1923.52     1851.62     30.16 o 
   3   1   3     3330.43     3372.27     67.93 o 
   4   1   3     1875.71     1881.20     25.46 o 
   5   1   3     1688.07     1594.81     24.82 o 
   6   1   3      122.42      122.81      6.53 o 
   7   1   3     1068.39     1121.35     21.22 o 
   8   1   3       24.56       24.73      6.53 o 
   9   1   3      368.35      384.37     17.75 o 
  10   1   3      137.60      153.15     28.83 o 
  11   1   3       16.32       15.80     15.77 o 
  12   1   3       46.58       50.94     20.04 o 
 -12   2   3       12.14        3.90     14.98 o 
 -11   2   3       12.75        5.46     13.49 o 
 -10   2   3       43.76       27.13     19.65 o 
  -9   2   3      150.32      134.51     13.08 o 
  -8   2   3       75.69       84.27     12.04 o 
  -7   2   3      351.70      329.50     25.48 o 
  -6   2   3     3383.11     3455.40     91.60 o 
  -5   2   3      375.48      432.84     16.92 o 
  -4   2   3     7232.83     7524.87    227.89 o 
  -3   2   3      614.49      627.38     16.50 o 
  -2   2   3     2879.24     2951.66     65.74 o 
  -1   2   3       23.89       32.69      2.74 o 
   0   2   3      153.11      131.14      7.69 o 
   1   2   3       18.27        8.98      4.78 o 
   2   2   3     2858.70     2882.28     47.42 o 
   3   2   3      620.87      640.88     15.34 o 
   4   2   3     7186.13     7342.67    161.94 o 
   5   2   3      369.62      397.53      8.55 o 
   6   2   3     3379.98     3522.89     63.93 o 
   7   2   3      365.96      380.03     13.59 o 
   8   2   3       74.32       93.60      9.83 o 
   9   2   3      145.89      147.50     11.28 o 
  10   2   3       44.93       45.07     15.04 o 
  11   2   3       11.03       -2.36     14.61 o 
  12   2   3       11.54       34.85     18.57 o 
 -12   3   3      140.69       94.99     21.18 o 
 -11   3   3       18.18       25.73     19.02 o 
 -10   3   3       66.60       60.05     14.46 o 
  -9   3   3      176.82      150.71     18.41 o 
  -8   3   3      725.56      760.91     34.32 o 
  -7   3   3       20.35       37.61     14.97 o 
  -6   3   3      638.38      723.22     30.20 o 
  -5   3   3      906.19      832.81     34.38 o 
  -4   3   3      227.72      281.28     19.82 o 
  -3   3   3     1226.88     1278.60     22.23 o 
  -2   3   3     1933.24     1848.20     29.60 o 
  -1   3   3     9810.28     9391.02    184.37 o 
   0   3   3        2.51        5.08      3.28 o 
   1   3   3     9766.30     9378.97    184.88 o 
   2   3   3     1928.91     1855.84     23.89 o 
   3   3   3     1252.66     1256.09     17.74 o 
   4   3   3      243.84      277.74     17.85 o 
   5   3   3      885.62      856.29     19.55 o 
   6   3   3      625.07      710.93     22.94 o 
   7   3   3       20.99       36.26      7.81 o 
   8   3   3      707.40      753.23     30.01 o 
   9   3   3      181.79      189.81     15.61 o 
  10   3   3       64.01       88.48     13.87 o 
  11   3   3       18.25       26.93     15.20 o 
  12   3   3      139.73      150.09     21.66 o 
 -12   4   3        5.16       -2.05     16.91 o 
 -11   4   3        1.74       31.93     16.48 o 
 -10   4   3       95.96       68.58     23.04 o 
  -9   4   3      134.81      196.67     45.37 o 
  -8   4   3      346.71      355.42     24.15 o 
  -7   4   3      105.67      109.91     15.99 o 
  -6   4   3       57.53       61.37     12.35 o 
  -5   4   3      526.68      484.68     16.47 o 
  -4   4   3      406.90      395.04     17.12 o 
  -3   4   3      909.55      907.74     23.08 o 
  -2   4   3     1495.79     1378.40     21.45 o 
  -1   4   3     4900.34     4689.71     76.57 o 
   0   4   3     7299.74     7527.60    142.69 o 
   1   4   3     4950.87     4770.45     76.36 o 
   2   4   3     1524.22     1434.49     20.89 o 
   3   4   3      912.58      912.03     14.42 o 
   4   4   3      409.82      394.46     12.12 o 
   5   4   3      514.44      491.72     15.48 o 
   6   4   3       56.95       72.01      8.74 o 
   7   4   3       99.78      111.06     10.95 o 
   8   4   3      348.80      325.02     13.28 o 
   9   4   3      141.25      151.72     19.05 o 
  10   4   3       93.39       72.16     12.69 o 
  11   4   3        1.85        9.11     12.47 o 
  12   4   3        4.52       40.27     23.35 o 
 -11   5   3       58.40       86.88     37.99 o 
 -10   5   3       41.39       95.92     50.97 o 
  -9   5   3       14.80       20.27     19.68 o 
  -8   5   3       84.98      108.63     27.13 o 
  -7   5   3      832.62      823.47     38.57 o 
  -6   5   3      461.43      471.48     17.45 o 
  -5   5   3      117.70      122.98      9.20 o 
  -4   5   3      490.36      526.52     17.69 o 
  -3   5   3      187.04      200.25      8.39 o 
  -2   5   3     2242.27     2384.83     37.84 o 
  -1   5   3     2378.65     2395.72     37.16 o 
   0   5   3        1.88        3.85      4.47 o 
   1   5   3     2400.96     2451.40     38.41 o 
   2   5   3     2274.61     2449.64     39.48 o 
   3   5   3      172.33      174.51      8.02 o 
   4   5   3      479.43      492.29     18.05 o 
   5   5   3      110.04      124.10     10.83 o 
   6   5   3      464.91      489.13     20.93 o 
   7   5   3      820.34      805.33     24.78 o 
   8   5   3       73.23       79.05     10.72 o 
   9   5   3       14.05       46.15     13.09 o 
  10   5   3       39.60      101.13     33.39 o 
  11   5   3       57.22       92.36     19.49 o 
 -11   6   3      135.74      135.59     25.44 o 
 -10   6   3       73.34       75.42     26.78 o 
  -9   6   3       34.27       18.86     20.15 o 
  -8   6   3       18.21       26.63     17.79 o 
  -7   6   3       38.11       29.73     19.13 o 
  -6   6   3     1105.90     1169.12     56.02 o 
  -5   6   3      278.48      277.65     17.89 o 
  -4   6   3      686.16      711.46     18.20 o 
  -3   6   3      402.34      375.50     11.57 o 
  -2   6   3       15.77        9.16      5.32 o 
  -1   6   3      932.40      871.79     17.78 o 
   0   6   3     2564.93     2815.16     52.89 o 
   1   6   3      930.10      855.81     17.24 o 
   2   6   3       15.37       18.01      5.34 o 
   3   6   3      392.35      354.01     25.56 o 
   4   6   3      667.69      663.07     22.29 o 
   5   6   3      283.64      311.95     17.81 o 
   6   6   3     1093.68     1109.28     33.21 o 
   7   6   3       39.19       58.77     10.05 o 
   8   6   3       17.62       24.44     11.37 o 
   9   6   3       33.63       28.83     17.44 o 
  10   6   3       73.33      102.81     18.97 o 
  11   6   3      133.92      103.27     17.95 o 
 -11   7   3        9.77       41.66     21.77 o 
 -10   7   3       69.32      135.13     94.13 o 
  -9   7   3        4.78       23.03     22.31 o 
  -8   7   3      148.74      132.19     33.90 o 
  -7   7   3      109.85      114.48     16.55 o 
  -6   7   3      406.80      371.18     21.47 o 
  -5   7   3     2630.64     2618.51     92.34 o 
  -4   7   3      920.14      964.85     21.10 o 
  -3   7   3      926.10      949.89     23.15 o 
  -2   7   3     2672.70     2751.81     50.10 o 
  -1   7   3      440.07      489.88     14.25 o 
   0   7   3        7.63       -1.34      5.74 o 
   1   7   3      441.79      463.31     14.58 o 
   2   7   3     2685.08     2745.41     76.49 o 
   3   7   3      913.40      896.22     32.66 o 
   4   7   3      927.48      984.64     31.25 o 
   5   7   3     2651.67     2622.53     77.49 o 
   6   7   3      402.88      379.34     19.22 o 
   7   7   3      110.79      102.49     10.13 o 
   8   7   3      148.50       88.25     16.66 o 
   9   7   3        4.72       -6.57     16.06 o 
  10   7   3       70.03       69.12     17.13 o 
  11   7   3       10.02       21.68     19.75 o 
 -10   8   3       64.83       60.00     33.66 o 
  -9   8   3       10.63       25.13     29.25 o 
  -8   8   3       66.32       45.97     20.56 o 
  -7   8   3      248.03      222.43     21.38 o 
  -6   8   3       16.64       13.08     11.70 o 
  -5   8   3     1802.82     1702.25     42.26 o 
  -4   8   3      572.66      568.91     22.24 o 
  -3   8   3     1714.14     1731.47     45.15 o 
  -2   8   3      212.44      231.54     13.25 o 
  -1   8   3      190.90      192.94     10.67 o 
   0   8   3      852.99      895.38     22.51 o 
   1   8   3      197.37      224.57     12.33 o 
   2   8   3      203.31      227.42     15.89 o 
   3   8   3     1682.14     1629.74     46.47 o 
   4   8   3      554.73      569.70     25.54 o 
   5   8   3     1803.11     1753.17     43.67 o 
   6   8   3       15.68        5.56      8.47 o 
   7   8   3      240.71      258.45     25.26 o 
   8   8   3       66.58       33.02     15.58 o 
   9   8   3       11.92       14.49     13.97 o 
  10   8   3       64.73       40.51     22.00 o 
  -9   9   3       80.83       79.74     30.87 o 
  -8   9   3      219.24      265.88     53.58 o 
  -7   9   3        2.04       -3.81     13.47 o 
  -6   9   3      210.82      206.38     23.10 o 
  -5   9   3       45.53       60.69      9.98 o 
  -4   9   3      693.82      672.59     25.93 o 
  -3   9   3       47.61       46.84      9.23 o 
  -2   9   3       27.27       35.08      9.35 o 
  -1   9   3      928.73      949.92     27.89 o 
   0   9   3       17.70       18.15      7.58 o 
   1   9   3      925.74      899.33     25.26 o 
   2   9   3       27.29       26.95      8.25 o 
   3   9   3       50.54       55.40      8.69 o 
   4   9   3      709.71      675.22     25.70 o 
   5   9   3       45.58       42.20     11.13 o 
   6   9   3      212.86      204.12     19.30 o 
   7   9   3        1.93       10.01     10.26 o 
   8   9   3      220.17      191.20     25.04 o 
   9   9   3       80.78       93.71     23.95 o 
  -9  10   3       55.22       89.98     35.44 o 
  -8  10   3       19.93      -15.04     15.06 o 
  -7  10   3      107.94       99.59     38.59 o 
  -6  10   3       28.86       31.72     15.56 o 
  -5  10   3       22.70       21.50     10.93 o 
  -4  10   3       90.47       74.40     14.93 o 
  -3  10   3       70.02       90.15     14.62 o 
  -2  10   3       50.44       50.79     13.99 o 
  -1  10   3       91.67       68.28     11.48 o 
   0  10   3      145.73      172.04     12.32 o 
   1  10   3       93.42       97.10     13.63 o 
   2  10   3       50.21       33.73      9.74 o 
   3  10   3       67.41       67.93     10.67 o 
   4  10   3       89.66       84.16     12.15 o 
   5  10   3       21.71       13.76     10.46 o 
   6  10   3       27.24       15.62     15.76 o 
   7  10   3      112.50       78.67     20.16 o 
   8  10   3       18.42       27.99     19.94 o 
   9  10   3       57.44      119.41     33.29 o 
  -8  11   3       30.95       14.93     35.81 o 
  -7  11   3       18.23       13.34     15.79 o 
  -6  11   3       54.56       79.03     23.70 o 
  -5  11   3       25.95       17.56     14.34 o 
  -4  11   3       67.15       67.64     17.77 o 
  -3  11   3      253.79      252.54     22.85 o 
  -2  11   3      194.67      209.88     15.90 o 
  -1  11   3      243.57      265.19     24.53 o 
   0  11   3        5.77        3.91     10.72 o 
   1  11   3      246.85      245.66     19.93 o 
   2  11   3      199.31      207.16     17.43 o 
   3  11   3      256.10      262.43     19.77 o 
   4  11   3       67.65       66.81     14.56 o 
   5  11   3       24.02       43.08     12.09 o 
   6  11   3       54.84       50.84     16.12 o 
   7  11   3       18.98       36.17     17.29 o 
   8  11   3       31.59       43.28     26.10 o 
  -6  12   3      106.34       95.75     28.13 o 
  -5  12   3      106.40      109.66     28.88 o 
  -4  12   3       66.03       89.46     19.36 o 
  -3  12   3      129.76      118.85     18.25 o 
  -2  12   3      292.10      294.51     24.20 o 
  -1  12   3      317.47      295.56     22.12 o 
   0  12   3      148.95      131.40     18.52 o 
   1  12   3      325.05      333.25     21.29 o 
   2  12   3      294.10      337.96     23.91 o 
   3  12   3      134.49      107.66     20.95 o 
   4  12   3       67.60       84.56     16.64 o 
   5  12   3      106.02       76.43     18.11 o 
   6  12   3      105.41       93.72     22.79 o 
  -5  13   3      138.23      140.33     37.76 o 
  -4  13   3      183.41      182.00     22.20 o 
  -3  13   3      203.98      185.45     26.21 o 
  -2  13   3       62.19       62.61     20.24 o 
  -1  13   3       20.82       20.25     14.39 o 
   0  13   3       11.39       11.94     11.54 o 
   1  13   3       21.00       27.78     15.17 o 
   2  13   3       61.83       78.30     16.77 o 
   3  13   3      204.05      242.98     56.58 o 
   4  13   3      180.89      173.38     23.02 o 
   5  13   3      139.50      141.27     24.33 o 
  -1  14   3       21.51       29.66     20.90 o 
   0  14   3       37.09       67.79     22.99 o 
   1  14   3       21.51       20.20     17.58 o 
   0   0   4      439.41      540.09     39.39 o 
   1   0   4        1.09        2.77      4.99 o 
   2   0   4     8137.52     7689.63    169.82 o 
   3   0   4     5279.90     5263.09     92.91 o 
   4   0   4      390.62      414.29     23.40 o 
   5   0   4       91.03       67.37      8.72 o 
   6   0   4      464.65      437.74     19.43 o 
   7   0   4      552.19      570.18     20.80 o 
   8   0   4       19.32       30.62      8.04 o 
   9   0   4      204.21      190.71     13.21 o 
  10   0   4        0.06        5.00     13.16 o 
  11   0   4       14.42       23.03     13.62 o 
  12   0   4       16.89       75.73     47.62 o 
 -12   1   4       44.81       35.80     21.22 o 
 -11   1   4        6.83       28.01     13.15 o 
 -10   1   4      187.00      226.06     17.48 o 
  -9   1   4      501.63      477.84     18.50 o 
  -8   1   4      483.27      499.36     25.43 o 
  -7   1   4      496.10      553.99     17.46 o 
  -6   1   4     1104.54     1082.50     28.41 o 
  -5   1   4     1532.38     1581.38     39.28 o 
  -4   1   4     3159.71     3190.30     72.34 o 
  -3   1   4      113.21      124.50      6.91 o 
  -2   1   4      159.63      180.71      8.31 o 
  -1   1   4     6386.23     5960.48    105.25 o 
   0   1   4     5747.01     5589.91    118.45 o 
   1   1   4     6295.85     6037.40    117.33 o 
   2   1   4      169.93      189.96      8.81 o 
   3   1   4      103.71      110.05     11.76 o 
   4   1   4     3130.45     3174.44     54.42 o 
   5   1   4     1577.16     1592.25     28.34 o 
   6   1   4     1121.23     1090.31     21.73 o 
   7   1   4      478.50      504.98     14.99 o 
   8   1   4      476.98      490.22     19.57 o 
   9   1   4      499.15      475.18     23.22 o 
  10   1   4      190.39      223.72     16.41 o 
  11   1   4        6.78       23.07     14.92 o 
  12   1   4       44.09       85.55     19.47 o 
 -12   2   4      144.19      167.97     27.23 o 
 -11   2   4      155.96      141.59     18.57 o 
 -10   2   4       17.25       37.96     12.14 o 
  -9   2   4      284.26      325.98     20.82 o 
  -8   2   4      114.69       96.69     14.13 o 
  -7   2   4      695.62      720.19     32.16 o 
  -6   2   4     1663.13     1718.32     42.41 o 
  -5   2   4      843.20      776.52     26.63 o 
  -4   2   4     1071.23     1069.58     30.20 o 
  -3   2   4      868.22      880.66     37.12 o 
  -2   2   4    10167.93     9130.02    257.33 o 
  -1   2   4      280.43      247.80      3.29 o 
   0   2   4       97.81      109.21     10.99 o 
   1   2   4      308.22      287.61      9.35 o 
   2   2   4    10340.20     7806.96    705.82 o 
   3   2   4      859.99      812.06     12.13 o 
   4   2   4     1053.77     1076.70     27.03 o 
   5   2   4      844.99      779.34     14.41 o 
   6   2   4     1647.19     1744.48     33.12 o 
   7   2   4      694.87      654.48     10.37 o 
   8   2   4      107.28      119.78      9.47 o 
   9   2   4      290.50      284.20     14.79 o 
  10   2   4       18.09       29.30     16.09 o 
  11   2   4      154.53      138.60     20.42 o 
  12   2   4      148.62      101.96     33.59 o 
 -12   3   4       22.32        1.95     17.99 o 
 -11   3   4       89.65      120.55     18.66 o 
 -10   3   4       72.67       82.45     17.44 o 
  -9   3   4       80.26       79.30     13.82 o 
  -8   3   4       14.09       20.76      9.33 o 
  -7   3   4      847.67      832.32     29.61 o 
  -6   3   4      529.09      510.23     19.06 o 
  -5   3   4      289.96      311.44     18.22 o 
  -4   3   4     1734.20     1820.73     48.97 o 
  -3   3   4     4393.32     4509.06    118.12 o 
  -2   3   4     2354.24     2272.22     37.14 o 
  -1   3   4     5590.17     5441.09    106.90 o 
   0   3   4        0.94        2.94      3.47 o 
   1   3   4     5482.86     5317.50     82.52 o 
   2   3   4     2387.08     2338.92     41.13 o 
   3   3   4     4543.31     4709.04     75.11 o 
   4   3   4     1781.71     1749.13     30.57 o 
   5   3   4      280.89      324.84     10.45 o 
   6   3   4      541.58      540.03     14.96 o 
   7   3   4      822.10      804.64     25.51 o 
   8   3   4       14.41       13.29      6.55 o 
   9   3   4       76.10       82.39      9.79 o 
  10   3   4       73.24       54.71     19.20 o 
  11   3   4       88.63      100.63     17.41 o 
  12   3   4       23.52       44.33     21.28 o 
 -12   4   4       15.57        1.66     19.59 o 
 -11   4   4       45.07       38.12     18.26 o 
 -10   4   4      129.81      104.00     18.89 o 
  -9   4   4      166.84      158.42     20.49 o 
  -8   4   4      591.49      503.79     55.28 o 
  -7   4   4      124.38      101.49     17.03 o 
  -6   4   4      182.61      180.88     15.14 o 
  -5   4   4     1839.86     1968.12     63.84 o 
  -4   4   4     2036.45     1954.73     42.48 o 
  -3   4   4     1260.70     1440.46     33.81 o 
  -2   4   4     1096.70     1125.91     20.36 o 
  -1   4   4     1698.02     1680.77     29.89 o 
   0   4   4     4236.79     4199.04     66.56 o 
   1   4   4     1698.98     1757.99     24.32 o 
   2   4   4     1065.69     1146.20     21.83 o 
   3   4   4     1229.25     1414.57     28.52 o 
   4   4   4     2015.08     1977.74     33.23 o 
   5   4   4     1827.54     1867.96     51.34 o 
   6   4   4      182.56      193.42     13.22 o 
   7   4   4      127.45      108.49      8.91 o 
   8   4   4      597.33      575.40     20.26 o 
   9   4   4      169.75      168.09     12.59 o 
  10   4   4      127.43      141.42     16.30 o 
  11   4   4       47.91       78.63     25.14 o 
  12   4   4       15.19       50.97     24.92 o 
 -11   5   4       23.51       42.23     23.58 o 
 -10   5   4       28.04        5.35     21.17 o 
  -9   5   4       95.97       97.76     22.30 o 
  -8   5   4       28.98       12.29     15.46 o 
  -7   5   4      348.70      343.67     25.61 o 
  -6   5   4       64.95       61.78     11.40 o 
  -5   5   4       25.72       38.66      8.52 o 
  -4   5   4      430.03      429.03     13.35 o 
  -3   5   4     2777.64     2960.66     78.07 o 
  -2   5   4     2135.20     2128.63     55.64 o 
  -1   5   4      383.18      381.30     11.85 o 
   0   5   4      707.36      695.19     13.47 o 
   1   5   4      374.04      374.94     13.71 o 
   2   5   4     2129.80     2138.59     35.30 o 
   3   5   4     2795.98     3006.27     50.94 o 
   4   5   4      426.36      404.17     10.62 o 
   5   5   4       24.44       17.67      8.17 o 
   6   5   4       66.22       61.47      9.29 o 
   7   5   4      347.48      342.27     13.29 o 
   8   5   4       33.48       32.06      8.68 o 
   9   5   4       92.04       75.64     12.03 o 
  10   5   4       27.70       29.19     11.18 o 
  11   5   4       25.25       55.34     30.83 o 
 -11   6   4       68.15      112.93     33.57 o 
 -10   6   4       57.55       19.92     34.21 o 
  -9   6   4       70.57       34.98     39.39 o 
  -8   6   4      162.73      142.72     58.05 o 
  -7   6   4      569.17      549.52     26.12 o 
  -6   6   4      956.12      937.51     32.82 o 
  -5   6   4      244.29      260.85     25.94 o 
  -4   6   4      634.94      610.36     43.14 o 
  -3   6   4      705.14      682.69     19.32 o 
  -2   6   4      264.50      269.81      9.20 o 
  -1   6   4     1274.80     1325.34     23.48 o 
   0   6   4        1.30       -1.75      4.54 o 
   1   6   4     1288.46     1337.68     25.42 o 
   2   6   4      254.16      267.05      8.20 o 
   3   6   4      691.82      669.95     22.21 o 
   4   6   4      610.64      580.09     18.99 o 
   5   6   4      245.16      238.34     14.48 o 
   6   6   4      938.40     1010.56     34.19 o 
   7   6   4      569.70      512.00     22.80 o 
   8   6   4      159.36      145.84     12.72 o 
   9   6   4       70.59       60.58     13.65 o 
  10   6   4       57.40       72.88     16.49 o 
  11   6   4       72.88       53.97     18.77 o 
 -11   7   4       64.31       76.33     37.37 o 
 -10   7   4       43.09       70.45     52.19 o 
  -9   7   4        3.01       30.33     53.19 o 
  -8   7   4       75.87       49.65     19.42 o 
  -7   7   4      132.53       80.63     23.26 o 
  -6   7   4        0.15       -3.76     10.80 o 
  -5   7   4      213.20      234.58     18.46 o 
  -4   7   4      199.82      199.80     10.23 o 
  -3   7   4     2003.82     2076.79     45.51 o 
  -2   7   4      186.78      229.60     10.21 o 
  -1   7   4     1257.22     1327.17     38.55 o 
   0   7   4      340.52      363.84     12.33 o 
   1   7   4     1267.04     1343.05     30.24 o 
   2   7   4      171.71      196.22     10.24 o 
   3   7   4     2036.31     2048.59     56.15 o 
   4   7   4      211.92      199.36     19.76 o 
   5   7   4      206.12      203.21     18.90 o 
   6   7   4        0.11       -3.26      8.92 o 
   7   7   4      125.69      108.93     14.77 o 
   8   7   4       79.47       72.50      7.45 o 
   9   7   4        3.29       13.30     13.45 o 
  10   7   4       44.21       39.23     18.15 o 
  11   7   4       63.54       61.45     16.49 o 
 -10   8   4       68.17      101.70     37.18 o 
  -9   8   4       24.67       56.02     35.81 o 
  -8   8   4       66.68       61.10     18.58 o 
  -7   8   4       54.48       39.58     17.34 o 
  -6   8   4      120.50      101.56     15.03 o 
  -5   8   4      390.61      374.95     26.60 o 
  -4   8   4      145.26      169.33     11.44 o 
  -3   8   4      342.02      367.53     14.31 o 
  -2   8   4     1433.48     1360.06     46.59 o 
  -1   8   4       73.84       95.06      9.54 o 
   0   8   4      785.84      824.26     22.99 o 
   1   8   4       73.58       83.38     10.48 o 
   2   8   4     1434.82     1388.75     36.98 o 
   3   8   4      334.95      325.15     18.60 o 
   4   8   4      146.58      140.37     13.53 o 
   5   8   4      400.47      403.96     22.37 o 
   6   8   4      122.78      124.31     13.97 o 
   7   8   4       53.08       42.97      9.61 o 
   8   8   4       63.51       74.63     15.27 o 
   9   8   4       23.83       29.99     17.02 o 
  10   8   4       67.37       65.79     21.58 o 
  -9   9   4      106.54      104.57     36.44 o 
  -8   9   4      286.32      261.14     39.91 o 
  -7   9   4       92.76       75.25     19.72 o 
  -6   9   4      192.81      215.33     20.25 o 
  -5   9   4       26.64       28.50     12.80 o 
  -4   9   4      328.79      323.51     15.68 o 
  -3   9   4       27.28       13.43      9.21 o 
  -2   9   4      532.87      525.53     18.82 o 
  -1   9   4      332.76      352.45     15.81 o 
   0   9   4       82.13       79.35     10.37 o 
   1   9   4      340.01      308.35     17.89 o 
   2   9   4      528.18      544.64     23.71 o 
   3   9   4       26.00       24.69      8.83 o 
   4   9   4      331.38      324.19     17.34 o 
   5   9   4       26.93       31.46      9.09 o 
   6   9   4      193.15      247.67     28.09 o 
   7   9   4       93.19       88.56     12.71 o 
   8   9   4      282.42      273.95     26.58 o 
   9   9   4      108.02      103.82     32.79 o 
  -8  10   4        5.48       -2.80     41.02 o 
  -7  10   4      113.97       92.58     23.66 o 
  -6  10   4       61.48       53.98     22.71 o 
  -5  10   4      206.17      230.53     15.77 o 
  -4  10   4       41.48       49.56     11.83 o 
  -3  10   4       13.13       14.45      9.92 o 
  -2  10   4      160.96      179.02     15.92 o 
  -1  10   4     1017.37      997.84     30.61 o 
   0  10   4        1.08        1.19      7.38 o 
   1  10   4     1031.65      956.32     35.44 o 
   2  10   4      171.33      176.50     16.93 o 
   3  10   4       13.49        5.62      7.96 o 
   4  10   4       39.31       31.58     10.82 o 
   5  10   4      208.16      228.83     16.48 o 
   6  10   4       61.43       51.48     16.08 o 
   7  10   4      116.02      128.53     26.91 o 
   8  10   4        4.96       15.36     21.19 o 
  -7  11   4       17.24        6.59     28.33 o 
  -6  11   4      126.06       88.59     19.12 o 
  -5  11   4      130.66      117.30     16.11 o 
  -4  11   4      161.08      163.59     18.14 o 
  -3  11   4      226.61      269.85     27.48 o 
  -2  11   4       85.77       78.40     13.85 o 
  -1  11   4       12.18       20.71     12.20 o 
   0  11   4       38.50       47.31     11.54 o 
   1  11   4       10.18       10.39     10.25 o 
   2  11   4       82.29       73.04     12.56 o 
   3  11   4      226.84      230.84     18.24 o 
   4  11   4      162.20      214.89     18.11 o 
   5  11   4      130.32      139.12     15.76 o 
   6  11   4      128.02      114.17     18.97 o 
   7  11   4       15.10       53.38     24.56 o 
  -6  12   4        2.82       -8.30     29.85 o 
  -5  12   4       12.98       13.16     13.27 o 
  -4  12   4      110.09      108.96     20.04 o 
  -3  12   4       13.33        1.28     11.69 o 
  -2  12   4      102.07      105.17     14.12 o 
  -1  12   4       94.53       70.69     14.25 o 
   0  12   4      459.47      493.71     28.54 o 
   1  12   4       95.24       82.25     14.42 o 
   2  12   4       96.19       86.87     14.75 o 
   3  12   4       12.56        9.54     11.33 o 
   4  12   4      110.59      124.93     17.48 o 
   5  12   4       13.88       13.73     16.52 o 
   6  12   4        3.17       25.86     28.28 o 
  -4  13   4       54.76       38.81     16.90 o 
  -3  13   4       50.22       53.91     17.37 o 
  -2  13   4        3.07       -1.55     15.12 o 
  -1  13   4      454.83      494.36     32.12 o 
   0  13   4        7.34        1.21     12.07 o 
   1  13   4      455.67      475.18     36.06 o 
   2  13   4        3.16        1.94     15.02 o 
   3  13   4       51.06      116.61     32.17 o 
   4  13   4       54.33       58.33     15.42 o 
   0  14   4       49.27       57.83     17.65 o 
   1   0   5     3298.91     3362.15     58.06 o 
   2   0   5    30731.19    29201.65   1240.63 o 
   3   0   5       75.27       94.27      7.01 o 
   4   0   5     1359.15     1353.44     22.58 o 
   5   0   5      368.62      433.57     13.38 o 
   6   0   5        9.84       10.23      9.27 o 
   7   0   5     2606.72     2589.02     60.72 o 
   8   0   5       17.65       16.93      6.67 o 
   9   0   5     2365.19     2350.06    101.57 o 
  10   0   5       65.47       63.62      9.79 o 
  11   0   5        5.28        6.92     14.07 o 
  12   0   5       57.67       45.23     26.47 o 
 -12   1   5        1.68       69.09     30.23 o 
 -11   1   5        1.79       -0.64     19.60 o 
 -10   1   5      219.02      247.92     19.71 o 
  -9   1   5      169.99      186.93     12.57 o 
  -8   1   5      697.98      673.54     22.46 o 
  -7   1   5        9.72        6.15      8.19 o 
  -6   1   5     1778.54     1753.24     60.52 o 
  -5   1   5      302.71      279.86     13.21 o 
  -4   1   5      815.23      744.67     29.52 o 
  -3   1   5     3147.76     3154.25     60.97 o 
  -2   1   5     5636.04     5609.83     99.94 o 
  -1   1   5     2856.34     2711.04     44.73 o 
   0   1   5     8060.97     7822.60    177.44 o 
   1   1   5     2758.38     2718.73     45.77 o 
   2   1   5     5570.27     5673.93    113.45 o 
   3   1   5     3009.34     3090.72     86.94 o 
   4   1   5      809.90      733.11     14.87 o 
   5   1   5      314.69      298.70     22.19 o 
   6   1   5     1750.15     1699.03     38.83 o 
   7   1   5       10.10        9.52      5.74 o 
   8   1   5      689.22      677.18     20.44 o 
   9   1   5      174.41      175.77     12.99 o 
  10   1   5      214.64      192.47     21.86 o 
  11   1   5        1.92        3.07      9.97 o 
  12   1   5        1.50       36.23     23.64 o 
 -12   2   5       36.57       60.53     38.48 o 
 -11   2   5       29.93       21.63     12.48 o 
 -10   2   5       46.86       61.58     13.82 o 
  -9   2   5       86.70       65.33     15.72 o 
  -8   2   5      716.23      720.13     33.97 o 
  -7   2   5      320.68      319.11     20.92 o 
  -6   2   5      274.73      314.94     20.55 o 
  -5   2   5     2078.19     2040.09     58.52 o 
  -4   2   5     1653.92     1584.91     54.34 o 
  -3   2   5     1295.34     1294.79     35.76 o 
  -2   2   5      444.94      431.19     22.28 o 
  -1   2   5      716.43      717.27     13.36 o 
   0   2   5     1670.94     1650.68     31.69 o 
   1   2   5      732.26      746.15     21.33 o 
   2   2   5      446.19      478.11     15.74 o 
   3   2   5     1353.54     1396.31     19.66 o 
   4   2   5     1631.65     1454.79     23.15 o 
   5   2   5     2043.91     1997.24     33.94 o 
   6   2   5      283.12      296.68     20.19 o 
   7   2   5      334.15      344.57     10.88 o 
   8   2   5      730.93      733.52     36.21 o 
   9   2   5       90.72       95.46     11.41 o 
  10   2   5       47.19       70.56     20.40 o 
  11   2   5       31.67       35.67     16.69 o 
  12   2   5       37.11       39.35     18.51 o 
 -12   3   5       52.64       85.35     21.50 o 
 -11   3   5       87.80       91.45     20.07 o 
 -10   3   5      264.74      281.92     26.09 o 
  -9   3   5       63.37       75.29     12.47 o 
  -8   3   5      321.51      293.52     17.30 o 
  -7   3   5      101.71      105.21     14.05 o 
  -6   3   5       25.13       25.51     11.37 o 
  -5   3   5      781.40      673.07     27.27 o 
  -4   3   5      483.09      461.77     32.35 o 
  -3   3   5     1722.46     1835.73     45.98 o 
  -2   3   5     4631.27     4319.91    109.86 o 
  -1   3   5      513.77      476.13     10.08 o 
   0   3   5     2521.81     2380.09     42.16 o 
   1   3   5      509.54      485.14     11.50 o 
   2   3   5     4624.04     4385.69     71.98 o 
   3   3   5     1675.69     1806.24     31.33 o 
   4   3   5      438.91      418.53      9.21 o 
   5   3   5      783.39      663.94     13.78 o 
   6   3   5       21.99       18.77      4.79 o 
   7   3   5      106.78      111.01      9.05 o 
   8   3   5      323.61      318.49     16.57 o 
   9   3   5       63.82       68.16      9.57 o 
  10   3   5      265.49      252.86     35.36 o 
  11   3   5       87.83       90.31     23.31 o 
  12   3   5       54.90       30.11     21.17 o 
 -12   4   5       50.46       83.99     23.00 o 
 -11   4   5       18.95       18.39     15.33 o 
 -10   4   5      137.06      123.16     17.05 o 
  -9   4   5       51.69       79.19     14.53 o 
  -8   4   5      377.58      372.65     20.13 o 
  -7   4   5      114.08      120.46     13.58 o 
  -6   4   5      186.31      194.78     14.02 o 
  -5   4   5      184.94      215.31     18.86 o 
  -4   4   5     1546.39     1623.32     52.44 o 
  -3   4   5      689.76      731.05     27.41 o 
  -2   4   5     3800.71     3687.58     69.91 o 
  -1   4   5      402.82      352.38      7.80 o 
   0   4   5       22.19       39.29      5.27 o 
   1   4   5      434.59      360.50     12.12 o 
   2   4   5     3867.15     3516.08    197.69 o 
   3   4   5      675.84      675.58     11.63 o 
   4   4   5     1521.91     1585.91     25.88 o 
   5   4   5      182.62      176.17      6.18 o 
   6   4   5      177.09      178.52     14.87 o 
   7   4   5      117.04      149.32     12.70 o 
   8   4   5      376.01      328.08     18.38 o 
   9   4   5       55.18       60.09     10.24 o 
  10   4   5      133.54      119.84     11.58 o 
  11   4   5       19.14       -3.62     15.64 o 
  12   4   5       52.48       38.07     18.52 o 
 -11   5   5       95.45       74.98     25.99 o 
 -10   5   5      160.11      137.99     26.78 o 
  -9   5   5       35.33       48.71     15.30 o 
  -8   5   5      253.24      254.50     18.94 o 
  -7   5   5      221.74      285.18     31.06 o 
  -6   5   5      831.12      865.87     35.54 o 
  -5   5   5      300.44      285.16     23.48 o 
  -4   5   5      223.08      231.99     13.40 o 
  -3   5   5     1613.62     1586.64     34.68 o 
  -2   5   5       98.99      104.24      8.89 o 
  -1   5   5     2049.27     2066.17     37.16 o 
   0   5   5      537.51      637.32     12.36 o 
   1   5   5     2006.15     2037.48     32.19 o 
   2   5   5      108.67      114.46      9.10 o 
   3   5   5     1601.68     1635.09     46.15 o 
   4   5   5      221.67      212.97      6.92 o 
   5   5   5      302.20      300.13     14.95 o 
   6   5   5      807.33      818.56     32.02 o 
   7   5   5      214.51      243.42     15.87 o 
   8   5   5      254.65      249.99     20.05 o 
   9   5   5       34.94       32.08      9.05 o 
  10   5   5      160.91      182.41     17.49 o 
  11   5   5       96.06      132.32     20.58 o 
 -11   6   5       71.77       50.65     23.67 o 
 -10   6   5       14.23       83.46     46.24 o 
  -9   6   5      183.69      173.60     23.01 o 
  -8   6   5      106.02      115.38     15.28 o 
  -7   6   5      220.20      208.62     18.47 o 
  -6   6   5       14.60       16.19     12.77 o 
  -5   6   5      776.83      754.45     25.80 o 
  -4   6   5       28.24       29.48      9.47 o 
  -3   6   5      223.73      228.57     14.60 o 
  -2   6   5      775.33      708.69     20.54 o 
  -1   6   5      704.27      695.10     17.38 o 
   0   6   5     3603.52     3518.36     63.78 o 
   1   6   5      690.24      732.36     18.51 o 
   2   6   5      769.09      721.46     16.42 o 
   3   6   5      220.21      231.85     15.34 o 
   4   6   5       28.77       18.86      6.22 o 
   5   6   5      787.33      801.19     25.62 o 
   6   6   5       13.28       25.14     10.39 o 
   7   6   5      211.21      237.42     28.90 o 
   8   6   5      108.23       83.84      9.60 o 
   9   6   5      184.71      165.36     14.72 o 
  10   6   5       13.60       38.34     12.31 o 
  11   6   5       70.18       80.69     17.69 o 
 -10   7   5        3.53       42.44     18.26 o 
  -9   7   5      129.67      114.84     19.47 o 
  -8   7   5      126.44      102.45     17.00 o 
  -7   7   5      192.03      176.73     21.83 o 
  -6   7   5      344.99      296.60     18.68 o 
  -5   7   5      295.99      331.13     19.18 o 
  -4   7   5       35.96       49.51     16.84 o 
  -3   7   5       25.70       37.07      8.67 o 
  -2   7   5      325.70      330.51     15.28 o 
  -1   7   5     1675.26     1776.69     38.02 o 
   0   7   5      884.86      834.34     30.01 o 
   1   7   5     1656.94     1754.07     39.14 o 
   2   7   5      318.29      323.20     18.74 o 
   3   7   5       30.20       30.27      7.84 o 
   4   7   5       34.06       39.53      8.09 o 
   5   7   5      297.07      302.84     14.17 o 
   6   7   5      331.81      353.70     23.81 o 
   7   7   5      189.67      180.26     19.66 o 
   8   7   5      116.78       98.87     10.30 o 
   9   7   5      132.89       95.67     20.51 o 
  10   7   5        3.35       -1.71     13.89 o 
 -10   8   5        9.03       18.87     34.39 o 
  -9   8   5       43.93      115.34     39.19 o 
  -8   8   5       39.57       43.92     26.37 o 
  -7   8   5      303.46      238.73     46.57 o 
  -6   8   5        6.68        2.10      8.22 o 
  -5   8   5      318.12      317.17     19.72 o 
  -4   8   5       56.62       85.56     11.93 o 
  -3   8   5      254.76      239.69     16.38 o 
  -2   8   5       94.37       97.21      9.69 o 
  -1   8   5      351.93      371.41     15.06 o 
   0   8   5       37.41       44.30      8.23 o 
   1   8   5      358.29      363.90     16.04 o 
   2   8   5       94.10       88.18     11.43 o 
   3   8   5      246.99      257.60     15.68 o 
   4   8   5       60.61       67.08      9.65 o 
   5   8   5      309.75      304.76     17.51 o 
   6   8   5        8.36       19.90      9.38 o 
   7   8   5      312.07      302.96     24.00 o 
   8   8   5       40.79       34.90     11.59 o 
   9   8   5       42.40       56.53     25.54 o 
  10   8   5        9.84       29.11     22.97 o 
  -9   9   5       30.04       43.49     28.03 o 
  -8   9   5       56.34       64.53     49.31 o 
  -7   9   5      175.72      171.25     24.28 o 
  -6   9   5       15.76       26.55     12.02 o 
  -5   9   5        6.32        7.14      9.31 o 
  -4   9   5      258.60      269.86     18.13 o 
  -3   9   5      277.43      301.84     22.67 o 
  -2   9   5       32.26       30.52      7.90 o 
  -1   9   5      580.40      594.17     21.52 o 
   0   9   5       50.36       45.24     10.13 o 
   1   9   5      575.14      597.61     22.58 o 
   2   9   5       35.88       32.36      9.24 o 
   3   9   5      280.58      283.46     21.05 o 
   4   9   5      261.04      255.04     15.57 o 
   5   9   5        7.85        5.30      8.73 o 
   6   9   5       15.21       20.61     11.77 o 
   7   9   5      180.09      206.11     22.98 o 
   8   9   5       56.88       36.01     17.04 o 
   9   9   5       28.14       33.51     18.80 o 
  -8  10   5       17.37      106.09     35.45 o 
  -7  10   5       26.17       60.68     27.75 o 
  -6  10   5      302.89      275.66     24.86 o 
  -5  10   5       22.78       23.45     12.65 o 
  -4  10   5        1.51       17.78     10.21 o 
  -3  10   5      252.28      258.08     18.92 o 
  -2  10   5       39.28       49.01     10.23 o 
  -1  10   5      145.71      165.30     13.26 o 
   0  10   5        0.05        3.16      7.88 o 
   1  10   5      146.09      133.39     18.55 o 
   2  10   5       36.60       23.12     10.78 o 
   3  10   5      258.75      273.23     19.67 o 
   4  10   5        1.84        3.76      7.93 o 
   5  10   5       21.16       19.15      8.59 o 
   6  10   5      302.38      326.82     17.59 o 
   7  10   5       25.80       42.04     13.14 o 
   8  10   5       18.35       39.20     18.71 o 
  -7  11   5        0.46        9.74     28.56 o 
  -6  11   5       24.60       22.71     25.97 o 
  -5  11   5       88.84       69.46     13.82 o 
  -4  11   5       82.42      122.53     20.10 o 
  -3  11   5      133.46       99.20     19.12 o 
  -2  11   5       16.77        8.78     10.53 o 
  -1  11   5      134.16      156.99     16.03 o 
   0  11   5       23.46       27.75     10.87 o 
   1  11   5      135.76      150.31     14.82 o 
   2  11   5       18.41       24.45      9.40 o 
   3  11   5      135.42      139.52     12.92 o 
   4  11   5       85.24      103.22     15.99 o 
   5  11   5       90.20       70.16     11.26 o 
   6  11   5       24.15       16.80     15.48 o 
   7  11   5        0.45       29.76     21.92 o 
  -6  12   5       15.74       36.46     25.15 o 
  -5  12   5        4.56       34.72     28.55 o 
  -4  12   5        5.33       20.85     15.49 o 
  -3  12   5      140.70      139.88     17.78 o 
  -2  12   5       38.83       17.25     13.36 o 
  -1  12   5        5.16       16.33     11.21 o 
   0  12   5        0.79        5.69     11.34 o 
   1  12   5        5.70       -1.27     10.40 o 
   2  12   5       39.69       48.20     15.74 o 
   3  12   5      135.19      120.20     16.38 o 
   4  12   5        4.17        0.91     12.47 o 
   5  12   5        4.71       38.18     15.43 o 
   6  12   5       15.06      -19.55     19.55 o 
  -4  13   5       33.71       16.12     24.21 o 
  -3  13   5        9.56       -6.20     13.47 o 
  -2  13   5        0.80       -2.66     12.55 o 
  -1  13   5       14.90       15.99     13.55 o 
   0  13   5        0.07        8.40     11.62 o 
   1  13   5       17.40       20.65     12.03 o 
   2  13   5        0.77       20.12     13.17 o 
   3  13   5        9.00        8.56     16.44 o 
   4  13   5       34.14       55.82     15.92 o 
   0   0   6    14853.07    14684.35    626.08 o 
   1   0   6      429.93      396.32     17.30 o 
   2   0   6      506.53      538.81     10.61 o 
   3   0   6     2067.97     2083.87     39.27 o 
   4   0   6      780.69      754.46     15.47 o 
   5   0   6      551.52      523.57     17.63 o 
   6   0   6      416.85      406.94     18.65 o 
   7   0   6      688.58      643.26     42.37 o 
   8   0   6      151.43      144.28     11.44 o 
   9   0   6       24.16       40.38     11.12 o 
  10   0   6        0.35       23.75     10.47 o 
  11   0   6       21.37       47.88     26.31 o 
  12   0   6       19.31        3.93     12.82 o 
 -12   1   6       40.27       64.97     23.43 o 
 -11   1   6      217.31      225.03     19.97 o 
 -10   1   6       36.93       29.67     12.91 o 
  -9   1   6       43.11       44.09      9.92 o 
  -8   1   6       94.73      108.44     13.54 o 
  -7   1   6      803.74      781.76     44.27 o 
  -6   1   6      238.21      244.74     24.42 o 
  -5   1   6     1273.25     1271.44     45.08 o 
  -4   1   6      132.38      162.97     10.25 o 
  -3   1   6      281.26      273.31     14.26 o 
  -2   1   6     3819.67     3626.96     64.24 o 
  -1   1   6     5904.42     5531.99    113.79 o 
   0   1   6     5267.74     5063.68     99.41 o 
   1   1   6     5973.24     5717.46    121.33 o 
   2   1   6     3785.98     3712.33     74.39 o 
   3   1   6      285.43      292.38     11.18 o 
   4   1   6      130.29      152.75     10.28 o 
   5   1   6     1301.08     1194.88     26.05 o 
   6   1   6      248.33      261.64     14.72 o 
   7   1   6      805.66      792.49     25.05 o 
   8   1   6       79.54       97.02     13.12 o 
   9   1   6       42.79       30.32      7.62 o 
  10   1   6       37.10       24.63      9.16 o 
  11   1   6      223.51      249.61     29.50 o 
  12   1   6       40.77       54.37     22.90 o 
 -12   2   6        4.04       32.24     24.64 o 
 -11   2   6       38.95       81.27     32.61 o 
 -10   2   6      175.97      175.62     17.36 o 
  -9   2   6      329.50      326.82     24.44 o 
  -8   2   6      252.41      272.64     28.61 o 
  -7   2   6       30.22       12.43     15.03 o 
  -6   2   6      242.20      257.23     16.57 o 
  -5   2   6      373.43      386.64     19.75 o 
  -4   2   6     1276.48     1458.68     39.35 o 
  -3   2   6      632.27      605.85     20.40 o 
  -2   2   6      926.27      963.30     26.82 o 
  -1   2   6     3619.86     3593.19     67.10 o 
   0   2   6      650.04      713.85     20.90 o 
   1   2   6     3655.63     3722.60     94.38 o 
   2   2   6      920.79      925.43     23.02 o 
   3   2   6      657.36      625.70      9.18 o 
   4   2   6     1268.60     1452.64     25.45 o 
   5   2   6      371.41      384.26     11.63 o 
   6   2   6      248.97      252.57      9.58 o 
   7   2   6       36.44       30.04      4.40 o 
   8   2   6      257.77      243.43     11.50 o 
   9   2   6      342.43      331.95     19.91 o 
  10   2   6      174.10      192.33     22.97 o 
  11   2   6       39.53       48.96     30.48 o 
  12   2   6        3.60       24.15     16.69 o 
 -12   3   6       67.16       60.11     34.56 o 
 -11   3   6      128.19      146.58     27.93 o 
 -10   3   6       57.05       41.42     16.72 o 
  -9   3   6      176.32      155.43     16.47 o 
  -8   3   6      254.53      261.87     20.89 o 
  -7   3   6      571.21      592.81     27.54 o 
  -6   3   6      469.02      475.31     24.26 o 
  -5   3   6      654.53      625.29     32.97 o 
  -4   3   6      297.17      280.11     22.15 o 
  -3   3   6      233.86      341.01     15.73 o 
  -2   3   6     2664.18     2577.10     69.80 o 
  -1   3   6     1422.50     1504.48     18.52 o 
   0   3   6      957.95      908.06     13.82 o 
   1   3   6     1418.25     1472.79     33.90 o 
   2   3   6     2616.21     2505.91     49.92 o 
   3   3   6      227.23      302.87     16.99 o 
   4   3   6      312.77      316.10     13.28 o 
   5   3   6      672.10      626.03     14.98 o 
   6   3   6      460.04      452.23     12.16 o 
   7   3   6      566.32      567.52     15.76 o 
   8   3   6      260.34      267.67     16.88 o 
   9   3   6      177.32      189.84     13.39 o 
  10   3   6       55.12       68.99     12.96 o 
  11   3   6      127.73      113.17     34.43 o 
  12   3   6       67.04       78.10     21.96 o 
 -11   4   6       27.80       22.24     22.74 o 
 -10   4   6       34.69       58.91     21.09 o 
  -9   4   6       76.57       64.96     15.86 o 
  -8   4   6      278.52      280.42     30.70 o 
  -7   4   6      254.43      249.50     17.12 o 
  -6   4   6      172.44      199.54     20.36 o 
  -5   4   6      656.61      676.43     28.99 o 
  -4   4   6      244.42      236.91     17.97 o 
  -3   4   6     2137.64     2248.54     63.60 o 
  -2   4   6      120.25      126.89     19.60 o 
  -1   4   6     2421.50     2303.16     35.57 o 
   0   4   6       29.68       30.16      7.55 o 
   1   4   6     2419.68     2396.72     44.40 o 
   2   4   6      120.92      132.94     11.14 o 
   3   4   6     2105.18     2279.54     40.53 o 
   4   4   6      256.70      239.94      8.67 o 
   5   4   6      668.18      649.43     19.43 o 
   6   4   6      167.98      214.23     11.57 o 
   7   4   6      235.11      235.51     11.00 o 
   8   4   6      282.54      275.77     13.87 o 
   9   4   6       77.19       79.19     15.65 o 
  10   4   6       35.16       57.51     11.77 o 
  11   4   6       27.40       46.44     17.42 o 
 -11   5   6       24.36       30.86     25.90 o 
 -10   5   6       33.24       48.18     16.95 o 
  -9   5   6       63.53       82.11     15.95 o 
  -8   5   6      266.57      308.37     33.21 o 
  -7   5   6      209.94      239.10     17.04 o 
  -6   5   6      392.17      391.00     42.87 o 
  -5   5   6       70.70       65.15     13.97 o 
  -4   5   6     1426.01     1430.02     49.40 o 
  -3   5   6     1002.44     1030.13     40.45 o 
  -2   5   6      843.43      814.20     17.92 o 
  -1   5   6      108.76      120.74     13.09 o 
   0   5   6     1603.78     1607.19     34.36 o 
   1   5   6      125.17      156.08      7.86 o 
   2   5   6      842.02      831.32     20.77 o 
   3   5   6      985.40     1056.07     25.66 o 
   4   5   6     1409.52     1402.46     21.91 o 
   5   5   6       73.80       57.24      8.16 o 
   6   5   6      395.35      397.44     13.41 o 
   7   5   6      210.37      200.57     15.23 o 
   8   5   6      273.24      282.92     14.14 o 
   9   5   6       65.46       75.10      9.86 o 
  10   5   6       32.07       39.02     17.19 o 
  11   5   6       25.69       25.33     13.35 o 
 -11   6   6       24.45       66.03     37.21 o 
 -10   6   6      186.04      189.51     44.94 o 
  -9   6   6      260.69      295.67     26.05 o 
  -8   6   6        8.75       26.62     14.10 o 
  -7   6   6      653.29      644.61     29.54 o 
  -6   6   6      353.14      331.43     21.13 o 
  -5   6   6      126.98      170.49     21.36 o 
  -4   6   6      362.18      334.23     30.89 o 
  -3   6   6      130.23      143.71     10.92 o 
  -2   6   6      492.15      524.27     19.65 o 
  -1   6   6     1704.19     1689.86     37.62 o 
   0   6   6      114.74      131.32     11.12 o 
   1   6   6     1701.18     1682.85     30.35 o 
   2   6   6      515.44      581.70     13.80 o 
   3   6   6      131.19      138.19      7.44 o 
   4   6   6      355.62      371.73     15.03 o 
   5   6   6      128.55      115.89     16.31 o 
   6   6   6      348.95      345.67     19.69 o 
   7   6   6      653.64      625.25     19.31 o 
   8   6   6        8.33       12.41      8.33 o 
   9   6   6      258.30      232.35     16.10 o 
  10   6   6      186.55      200.74     40.91 o 
  11   6   6       25.01       65.85     32.12 o 
 -10   7   6       70.07       41.66     55.67 o 
  -9   7   6       85.00       61.95     24.72 o 
  -8   7   6      115.78      116.18     25.88 o 
  -7   7   6      356.96      348.38     32.85 o 
  -6   7   6       25.91       40.84     13.22 o 
  -5   7   6       56.16       42.76      6.12 o 
  -4   7   6      530.17      490.53     24.33 o 
  -3   7   6       95.05      123.48     18.39 o 
  -2   7   6       64.25       76.35      9.87 o 
  -1   7   6     1084.35     1073.10     26.64 o 
   0   7   6      253.45      254.75     10.49 o 
   1   7   6     1067.63     1035.24     29.65 o 
   2   7   6       57.86       71.07      6.03 o 
   3   7   6       94.94       98.99      6.22 o 
   4   7   6      517.19      541.69     14.82 o 
   5   7   6       55.52       50.56      9.55 o 
   6   7   6       22.20       20.82     10.28 o 
   7   7   6      359.55      393.56     29.71 o 
   8   7   6      118.25      126.97      9.57 o 
   9   7   6       85.33       83.71     11.74 o 
  10   7   6       71.50      131.88     37.60 o 
 -10   8   6        8.40       48.60     24.71 o 
  -9   8   6        3.08       -7.21     18.01 o 
  -8   8   6       69.34       66.81     21.62 o 
  -7   8   6       84.60       51.14     18.17 o 
  -6   8   6       35.65       22.26     13.48 o 
  -5   8   6       24.42       19.87      9.60 o 
  -4   8   6     1331.81     1296.07     36.40 o 
  -3   8   6      671.20      648.45     20.81 o 
  -2   8   6     1078.09     1105.67     31.22 o 
  -1   8   6      613.15      604.16     19.55 o 
   0   8   6      290.14      292.93     13.86 o 
   1   8   6      608.77      611.56     20.10 o 
   2   8   6     1087.70     1162.55     32.32 o 
   3   8   6      670.24      674.23     17.69 o 
   4   8   6     1355.35     1350.72     39.48 o 
   5   8   6       25.18       22.41      8.95 o 
   6   8   6       32.68       31.30     11.24 o 
   7   8   6       86.96       87.93     15.43 o 
   8   8   6       73.47       63.62     18.24 o 
   9   8   6        2.94       33.57     15.71 o 
  10   8   6        7.41       42.52     21.05 o 
  -9   9   6       28.83       36.99     24.54 o 
  -8   9   6      134.09      175.86     29.55 o 
  -7   9   6       23.80       37.19     18.40 o 
  -6   9   6      352.88      317.49     42.06 o 
  -5   9   6      258.65      221.95     16.62 o 
  -4   9   6      150.17      146.55     12.89 o 
  -3   9   6      206.12      225.88     16.88 o 
  -2   9   6      201.76      206.57     15.10 o 
  -1   9   6      388.02      335.88     16.98 o 
   0   9   6      131.46      137.84     12.12 o 
   1   9   6      393.04      399.58     17.92 o 
   2   9   6      201.00      170.94     18.40 o 
   3   9   6      210.00      219.27     26.48 o 
   4   9   6      152.46      169.45     11.74 o 
   5   9   6      260.58      234.88     18.08 o 
   6   9   6      355.09      309.20     22.05 o 
   7   9   6       20.96       45.39     17.02 o 
   8   9   6      133.32       82.72     21.84 o 
   9   9   6       27.90       27.27     16.01 o 
  -8  10   6       21.54       35.13     20.37 o 
  -7  10   6       18.48       -2.66     31.97 o 
  -6  10   6      120.57      126.90     27.88 o 
  -5  10   6       49.91       49.39     13.35 o 
  -4  10   6       85.86       57.93     16.23 o 
  -3  10   6       43.68       56.22     13.12 o 
  -2  10   6      180.98      186.26     15.38 o 
  -1  10   6      353.76      356.52     18.21 o 
   0  10   6        5.86        6.56      9.00 o 
   1  10   6      341.64      301.64     21.69 o 
   2  10   6      177.29      158.84     15.38 o 
   3  10   6       39.63       26.21      9.97 o 
   4  10   6       85.97       83.37     10.91 o 
   5  10   6       48.33       43.88     11.74 o 
   6  10   6      121.19      117.92     34.73 o 
   7  10   6       18.14       20.77     12.41 o 
   8  10   6       21.16       33.25     18.83 o 
  -7  11   6       30.32       41.15     25.33 o 
  -6  11   6       78.25      104.63     28.16 o 
  -5  11   6       45.50       76.89     40.66 o 
  -4  11   6      128.67      127.06     28.16 o 
  -3  11   6      120.15       83.41     18.43 o 
  -2  11   6      203.56      192.57     17.16 o 
  -1  11   6      150.53      151.67     15.19 o 
   0  11   6      115.44      113.88     15.40 o 
   1  11   6      149.38      171.98     25.71 o 
   2  11   6      200.09      163.89     15.49 o 
   3  11   6      119.90       94.60     12.50 o 
   4  11   6      130.86      156.95     26.15 o 
   5  11   6       47.51       39.26     14.30 o 
   6  11   6       78.83       97.39     34.29 o 
   7  11   6       28.85       38.11     21.56 o 
  -6  12   6        7.45       -3.20     25.82 o 
  -5  12   6       67.56       93.14     24.28 o 
  -4  12   6       18.53       27.54     20.15 o 
  -3  12   6      153.83      142.62     21.35 o 
  -2  12   6       96.11       96.93     16.51 o 
  -1  12   6      124.28      124.92     15.40 o 
   0  12   6      238.21      216.47     25.08 o 
   1  12   6      123.88      126.78     15.95 o 
   2  12   6       90.20       99.89     19.83 o 
   3  12   6      156.20      135.71     17.58 o 
   4  12   6       18.93       22.00     14.49 o 
   5  12   6       69.01       44.71     16.37 o 
   6  12   6        7.13       37.84     19.32 o 
  -3  13   6      113.58      107.28     28.17 o 
  -2  13   6        9.10       28.11     14.48 o 
  -1  13   6       54.90       52.19     16.15 o 
   0  13   6      188.31      190.04     20.71 o 
   1  13   6       54.87       61.01     14.06 o 
   2  13   6        8.56       20.02     14.90 o 
   3  13   6      112.66      100.12     22.79 o 
   1   0   7      415.76      356.83     10.89 o 
   2   0   7       39.10       38.83      5.45 o 
   3   0   7      794.86      789.23     17.77 o 
   4   0   7      380.07      452.97     16.04 o 
   5   0   7     3368.52     3048.92     91.40 o 
   6   0   7     1517.21     1388.54     49.14 o 
   7   0   7      259.53      270.43     16.65 o 
   8   0   7      516.78      510.53     30.82 o 
   9   0   7       72.19       68.75      9.34 o 
  10   0   7        3.15       20.36     13.04 o 
  11   0   7        4.44       21.30     14.75 o 
  12   0   7        2.60       44.05     22.85 o 
 -12   1   7        7.29        8.88     15.34 o 
 -11   1   7       39.35       21.70     14.01 o 
 -10   1   7       25.66       26.17     14.42 o 
  -9   1   7       11.16       19.53     10.82 o 
  -8   1   7      295.39      284.40     34.31 o 
  -7   1   7      217.98      243.49     17.54 o 
  -6   1   7      874.00      926.97     32.44 o 
  -5   1   7      357.74      382.82     17.44 o 
  -4   1   7     3517.72     3467.41     79.79 o 
  -3   1   7     4053.15     4251.22     82.57 o 
  -2   1   7      260.62      247.42     14.45 o 
  -1   1   7     1161.17     1210.79     23.88 o 
   0   1   7     7247.81     7054.66    164.43 o 
   1   1   7     1175.34     1175.36     21.06 o 
   2   1   7      269.78      239.26      9.64 o 
   3   1   7     4130.77     4127.01     93.15 o 
   4   1   7     3500.52     3529.74     71.66 o 
   5   1   7      362.44      371.54     11.65 o 
   6   1   7      866.28      905.18     51.46 o 
   7   1   7      219.77      208.82     12.86 o 
   8   1   7      301.47      251.25     14.57 o 
   9   1   7       10.41       12.65      7.66 o 
  10   1   7       24.97       15.73      8.25 o 
  11   1   7       38.79       38.89     14.78 o 
  12   1   7        7.66       23.25     16.68 o 
 -12   2   7       22.15       74.24     18.46 o 
 -11   2   7      124.01      103.63     17.98 o 
 -10   2   7        1.79       -6.34     10.49 o 
  -9   2   7        3.05       18.30     11.82 o 
  -8   2   7       26.74       32.33     10.13 o 
  -7   2   7      273.80      289.72     41.36 o 
  -6   2   7       93.44       83.76     16.74 o 
  -5   2   7     1245.25     1178.22     39.85 o 
  -4   2   7     1231.55     1245.31     42.95 o 
  -3   2   7     2180.36     2292.95     63.22 o 
  -2   2   7     3529.18     3599.39     64.10 o 
  -1   2   7     6920.54     7291.48    157.26 o 
   0   2   7      213.28      242.35     10.08 o 
   1   2   7     6947.04     7338.45    169.69 o 
   2   2   7     3526.13     3560.77     65.62 o 
   3   2   7     2205.70     2243.89     41.68 o 
   4   2   7     1219.51     1254.43     23.50 o 
   5   2   7     1219.79     1171.57     29.48 o 
   6   2   7       91.96      106.40      8.52 o 
   7   2   7      267.42      260.76     14.32 o 
   8   2   7       26.89       15.84      6.42 o 
   9   2   7        3.36        0.72      5.68 o 
  10   2   7        1.82        2.01     13.02 o 
  11   2   7      122.20      114.38     16.66 o 
  12   2   7       21.23       30.74     24.81 o 
 -11   3   7        2.20       10.44     14.62 o 
 -10   3   7      225.56      267.37     38.65 o 
  -9   3   7        5.29       23.38     13.16 o 
  -8   3   7      258.50      263.67     17.40 o 
  -7   3   7      341.42      373.25     24.36 o 
  -6   3   7      217.53      250.44     19.88 o 
  -5   3   7       12.71       18.53     10.23 o 
  -4   3   7      284.37      308.54     18.14 o 
  -3   3   7      812.56      821.08     27.08 o 
  -2   3   7      339.59      347.26     16.59 o 
  -1   3   7      742.37      810.19     11.89 o 
   0   3   7      994.21     1090.13     23.65 o 
   1   3   7      727.19      764.84     27.64 o 
   2   3   7      337.15      319.43     12.04 o 
   3   3   7      787.89      769.96     22.18 o 
   4   3   7      286.33      225.16     24.22 o 
   5   3   7       12.16        9.70      3.63 o 
   6   3   7      221.86      225.73     10.36 o 
   7   3   7      342.35      340.38      9.98 o 
   8   3   7      256.95      254.68     14.08 o 
   9   3   7        4.10       16.53     10.63 o 
  10   3   7      220.93      212.42     17.68 o 
  11   3   7        1.90       22.69     16.11 o 
 -11   4   7       35.35       92.87     26.62 o 
 -10   4   7       10.81       45.49     23.35 o 
  -9   4   7       60.07       71.15     16.81 o 
  -8   4   7      271.25      258.21     27.54 o 
  -7   4   7       74.65       66.52     21.26 o 
  -6   4   7      372.45      352.83     26.52 o 
  -5   4   7     1641.82     1641.97     56.90 o 
  -4   4   7      494.49      515.81     24.89 o 
  -3   4   7     2025.19     1998.81     67.47 o 
  -2   4   7       64.09       43.25     13.26 o 
  -1   4   7      654.44      691.93     10.43 o 
   0   4   7      518.85      534.27     19.13 o 
   1   4   7      644.53      686.86     20.01 o 
   2   4   7       57.73       44.49      5.93 o 
   3   4   7     2045.43     2072.92     44.93 o 
   4   4   7      480.82      489.43     14.25 o 
   5   4   7     1688.36     1618.84     24.22 o 
   6   4   7      367.28      371.24     10.53 o 
   7   4   7       75.23       90.35      7.43 o 
   8   4   7      272.74      245.84     21.01 o 
   9   4   7       57.20       77.11     11.66 o 
  10   4   7       10.69       18.37     10.54 o 
  11   4   7       33.92       39.53     23.93 o 
 -11   5   7       13.98       -4.10     29.93 o 
 -10   5   7       33.93       50.22     17.03 o 
  -9   5   7      109.01      123.14     24.39 o 
  -8   5   7      176.81      235.40     27.71 o 
  -7   5   7      223.52      230.28     22.13 o 
  -6   5   7      902.93      955.83     43.37 o 
  -5   5   7      441.84      477.25     38.99 o 
  -4   5   7     2290.35     2088.68     72.57 o 
  -3   5   7      334.22      339.36     24.80 o 
  -2   5   7     1771.55     1851.46     58.28 o 
  -1   5   7      284.07      284.34     14.05 o 
   0   5   7     1758.87     1810.02     42.03 o 
   1   5   7      281.77      254.86     10.72 o 
   2   5   7     1806.09     1950.34     36.09 o 
   3   5   7      341.69      325.34     12.10 o 
   4   5   7     2337.34     2219.47     65.29 o 
   5   5   7      437.68      494.74     21.89 o 
   6   5   7      922.07      937.28     22.84 o 
   7   5   7      229.17      238.83     16.85 o 
   8   5   7      176.24      172.62     11.95 o 
   9   5   7      109.97       91.27     11.96 o 
  10   5   7       33.72       28.14     15.93 o 
  11   5   7       14.05       12.25     23.98 o 
 -10   6   7       28.75       74.95     39.54 o 
  -9   6   7       64.37       42.73     16.53 o 
  -8   6   7       48.78       41.99     14.01 o 
  -7   6   7      141.90      145.49     17.31 o 
  -6   6   7        0.85       -7.43     22.07 o 
  -5   6   7       21.83       -1.65     17.73 o 
  -4   6   7     1360.10     1351.54     60.59 o 
  -3   6   7      297.05      338.13     25.70 o 
  -2   6   7      654.39      623.14     14.72 o 
  -1   6   7     3265.29     3204.63     73.26 o 
   0   6   7      319.39      375.38     13.97 o 
   1   6   7     3240.71     3160.85     70.47 o 
   2   6   7      667.39      644.71     19.49 o 
   3   6   7      300.98      333.27     14.72 o 
   4   6   7     1393.42     1462.93     36.45 o 
   5   6   7       21.75       23.55      6.94 o 
   6   6   7        1.08        5.60      5.99 o 
   7   6   7      149.91      135.59      9.26 o 
   8   6   7       48.74       49.44      7.20 o 
   9   6   7       67.49       65.91     16.54 o 
  10   6   7       29.05       42.11     22.17 o 
 -10   7   7       81.12       89.00     21.25 o 
  -9   7   7       68.22       86.52     18.11 o 
  -8   7   7       46.55       49.10     16.56 o 
  -7   7   7      296.22      332.46     34.19 o 
  -6   7   7       65.81       65.63     15.28 o 
  -5   7   7      239.01      310.62     25.24 o 
  -4   7   7      209.40      197.29     25.74 o 
  -3   7   7      172.25      173.89     31.43 o 
  -2   7   7     1610.99     1547.76     39.75 o 
  -1   7   7      558.36      553.53     18.21 o 
   0   7   7      359.60      400.42     22.87 o 
   1   7   7      555.88      574.69     20.29 o 
   2   7   7     1632.13     1563.20     45.33 o 
   3   7   7      174.28      155.84     18.91 o 
   4   7   7      204.82      211.38     15.57 o 
   5   7   7      243.39      261.47     20.97 o 
   6   7   7       71.94       56.34      6.36 o 
   7   7   7      301.07      314.03     15.08 o 
   8   7   7       47.07       64.48     12.73 o 
   9   7   7       70.22       70.10     18.45 o 
  10   7   7       83.03      140.44     24.34 o 
  -9   8   7       51.36       64.58     23.58 o 
  -8   8   7       40.87       62.77     17.84 o 
  -7   8   7        2.54      -11.91     13.97 o 
  -6   8   7      105.39      112.37     16.13 o 
  -5   8   7       87.78       51.33     21.53 o 
  -4   8   7      333.56      283.18     12.92 o 
  -3   8   7      234.91      235.58     16.46 o 
  -2   8   7     1155.62     1166.53     35.91 o 
  -1   8   7      119.52      113.11     12.89 o 
   0   8   7        5.48        5.68     15.03 o 
   1   8   7      119.38       86.44     17.96 o 
   2   8   7     1156.84     1136.88     61.30 o 
   3   8   7      235.23      238.26     13.61 o 
   4   8   7      323.61      304.63     20.21 o 
   5   8   7       85.67       65.58      5.87 o 
   6   8   7      112.96       66.33     18.17 o 
   7   8   7        3.56       16.83     11.81 o 
   8   8   7       41.83       64.73     16.26 o 
   9   8   7       48.50       36.18     19.27 o 
  -9   9   7        2.50       -6.49     20.69 o 
  -8   9   7       48.68       41.84     35.23 o 
  -7   9   7       35.34       51.67     19.50 o 
  -6   9   7       44.11       62.56     17.27 o 
  -5   9   7       46.82       60.08     13.77 o 
  -4   9   7      227.53      219.68     19.37 o 
  -3   9   7      728.71      701.96     32.66 o 
  -2   9   7       59.36       59.81     12.19 o 
  -1   9   7      391.79      461.86     23.59 o 
   0   9   7        2.84        8.01      9.45 o 
   1   9   7      382.38      416.74     16.74 o 
   2   9   7       55.20       42.62      9.17 o 
   3   9   7      702.17      655.33     26.84 o 
   4   9   7      231.82      203.19     13.76 o 
   5   9   7       45.40       40.86      5.96 o 
   6   9   7       42.78       59.98     16.22 o 
   7   9   7       35.05       62.34     19.08 o 
   8   9   7       50.35       46.64     16.07 o 
   9   9   7        2.99       20.38     15.12 o 
  -8  10   7       36.26       42.67     21.38 o 
  -7  10   7       12.78       28.73     19.68 o 
  -6  10   7      246.07      233.28     59.24 o 
  -5  10   7       37.54       58.73     19.32 o 
  -4  10   7      248.61      227.02     27.98 o 
  -3  10   7      120.93      113.77     13.74 o 
  -2  10   7      146.47      145.97     14.73 o 
  -1  10   7       47.09       32.96     11.40 o 
   0  10   7      533.77      569.71     31.63 o 
   1  10   7       48.33       37.34     13.66 o 
   2  10   7      142.92      136.21     14.64 o 
   3  10   7      118.44      116.60     10.59 o 
   4  10   7      239.02      203.49     18.12 o 
   5  10   7       39.33       34.97     16.10 o 
   6  10   7      242.85      292.92     31.68 o 
   7  10   7       13.60       33.62     19.22 o 
   8  10   7       35.12       26.29     17.30 o 
  -7  11   7        5.06       -3.11     23.79 o 
  -6  11   7        9.30       -6.94     19.57 o 
  -5  11   7       49.50       74.06     26.27 o 
  -4  11   7      117.35      106.29     23.93 o 
  -3  11   7      279.82      300.46     23.00 o 
  -2  11   7       64.97       68.02     14.84 o 
  -1  11   7       23.80       13.10     13.74 o 
   0  11   7        0.05        7.41     10.84 o 
   1  11   7       23.89       36.43     10.72 o 
   2  11   7       69.44       65.92     15.48 o 
   3  11   7      286.34      268.88     20.42 o 
   4  11   7      113.91       93.10     23.05 o 
   5  11   7       51.19       76.84     20.56 o 
   6  11   7        9.28       25.03     13.72 o 
   7  11   7        5.28       17.83     22.07 o 
  -5  12   7       19.01       22.07     24.85 o 
  -4  12   7       11.02       13.27     30.66 o 
  -3  12   7       14.53        3.99     16.09 o 
  -2  12   7       49.99       47.01     18.82 o 
  -1  12   7       24.44       13.72     13.08 o 
   0  12   7      313.00      295.26     45.26 o 
   1  12   7       24.55       12.84     10.56 o 
   2  12   7       50.76       45.11     12.17 o 
   3  12   7       15.32       40.24     17.16 o 
   4  12   7       11.33       43.48     16.88 o 
   5  12   7       18.19       51.10     20.67 o 
  -3  13   7       35.29       62.71     27.45 o 
  -2  13   7      115.03      114.11     26.25 o 
  -1  13   7        4.31      -14.22     14.22 o 
   0  13   7       51.67       70.46     17.81 o 
   1  13   7        4.35      -13.48     13.48 o 
   2  13   7      120.92       93.93     22.72 o 
   3  13   7       34.95       40.94     18.96 o 
   0   0   8     5611.26     5884.86    198.67 o 
   1   0   8       58.21      167.10     19.73 o 
   2   0   8      714.75      900.74     20.30 o 
   3   0   8      792.22      780.72     27.33 o 
   4   0   8      168.86      177.51     10.21 o 
   5   0   8       38.33       38.71      6.44 o 
   6   0   8      452.21      420.00     19.83 o 
   7   0   8      772.66      715.00     32.28 o 
   8   0   8      284.98      334.11     25.62 o 
   9   0   8       23.90       40.42     16.90 o 
  10   0   8      285.10      255.33     17.83 o 
  11   0   8      143.91      129.77     18.94 o 
  12   0   8       61.75       84.24     23.31 o 
 -12   1   8       32.25       18.38     20.24 o 
 -11   1   8        5.82       26.44     16.21 o 
 -10   1   8       21.76       16.66     13.85 o 
  -9   1   8      177.33      208.42     19.95 o 
  -8   1   8      323.28      311.84     23.29 o 
  -7   1   8      192.31      212.16     26.63 o 
  -6   1   8       77.52       95.39     14.53 o 
  -5   1   8      136.04      144.44     13.65 o 
  -4   1   8      128.50      133.87      7.02 o 
  -3   1   8      142.74      139.52      6.91 o 
  -2   1   8     1375.45     1406.55     25.83 o 
  -1   1   8      557.49      494.96     20.04 o 
   0   1   8       68.45       86.86      6.77 o 
   1   1   8      544.76      488.83     14.46 o 
   2   1   8     1422.62     1399.96     26.73 o 
   3   1   8      153.71      128.84      7.45 o 
   4   1   8      130.18      152.32      9.55 o 
   5   1   8      139.51      136.97      8.41 o 
   6   1   8       81.16       84.35     10.16 o 
   7   1   8      206.04      233.08     17.34 o 
   8   1   8      301.47      299.12     16.21 o 
   9   1   8      184.59      217.36     16.02 o 
  10   1   8       22.58       36.74     11.99 o 
  11   1   8        5.79        6.29     13.27 o 
  12   1   8       33.01       36.98     19.49 o 
 -11   2   8      156.23      183.50     35.56 o 
 -10   2   8        9.34       -5.00     20.01 o 
  -9   2   8       94.92       79.10     14.91 o 
  -8   2   8      556.92      537.00     34.21 o 
  -7   2   8        2.56      -10.80     11.49 o 
  -6   2   8      667.90      678.75     41.69 o 
  -5   2   8      359.78      321.83     27.05 o 
  -4   2   8      308.51      334.86     20.38 o 
  -3   2   8      555.33      583.41     26.98 o 
  -2   2   8      145.56      143.94     16.61 o 
  -1   2   8     1386.41     1339.00     25.26 o 
   0   2   8      217.75      271.90     10.03 o 
   1   2   8     1391.48     1315.22     26.62 o 
   2   2   8      145.63      142.35      6.67 o 
   3   2   8      561.68      590.82     13.48 o 
   4   2   8      295.03      310.45      9.21 o 
   5   2   8      351.14      313.71     10.21 o 
   6   2   8      646.96      652.44     23.72 o 
   7   2   8        3.65        4.41      6.21 o 
   8   2   8      553.70      546.38     22.86 o 
   9   2   8       94.34      109.76     10.05 o 
  10   2   8        8.61       10.32     11.80 o 
  11   2   8      158.00      111.11     18.67 o 
 -11   3   8        6.69       41.43     32.01 o 
 -10   3   8      136.19      113.46     24.24 o 
  -9   3   8       57.89       49.95     14.50 o 
  -8   3   8      733.55      672.20     36.44 o 
  -7   3   8      243.18      262.70     23.38 o 
  -6   3   8      118.38       94.95     18.18 o 
  -5   3   8       59.35       60.74     22.84 o 
  -4   3   8     1125.02     1183.92     40.58 o 
  -3   3   8     1098.17     1101.53     36.21 o 
  -2   3   8       10.15       11.82      9.83 o 
  -1   3   8     1481.37     1460.48     21.34 o 
   0   3   8      265.80      242.16     20.68 o 
   1   3   8     1484.52     1470.68     33.25 o 
   2   3   8       12.67        7.34      7.59 o 
   3   3   8     1077.35     1044.38     37.38 o 
   4   3   8     1133.65     1124.31     41.08 o 
   5   3   8       61.40       51.76      9.87 o 
   6   3   8      114.35      120.73      9.21 o 
   7   3   8      247.66      264.66      8.93 o 
   8   3   8      736.81      665.52     26.86 o 
   9   3   8       55.97       54.57      8.99 o 
  10   3   8      138.36      107.26     13.71 o 
  11   3   8        6.63       21.28     13.72 o 
 -11   4   8        5.30       11.92     20.83 o 
 -10   4   8       75.96      138.57     30.75 o 
  -9   4   8       54.40       57.10     16.47 o 
  -8   4   8       88.77       88.72     14.05 o 
  -7   4   8      158.12      156.22     21.31 o 
  -6   4   8      165.86      137.27     21.64 o 
  -5   4   8      102.53       78.94     17.19 o 
  -4   4   8      246.26      267.51     20.33 o 
  -3   4   8      488.70      541.00     66.90 o 
  -2   4   8     1003.69     1001.68     35.39 o 
  -1   4   8      177.06      212.22      8.42 o 
   0   4   8      817.34      686.69     16.70 o 
   1   4   8      172.57      188.87      8.60 o 
   2   4   8      999.00      984.22     23.89 o 
   3   4   8      498.36      526.81     24.36 o 
   4   4   8      258.56      270.63     13.16 o 
   5   4   8      103.43      106.50     10.93 o 
   6   4   8      160.88      161.06     12.43 o 
   7   4   8      157.38      162.14      8.67 o 
   8   4   8       82.87       76.11      9.47 o 
   9   4   8       56.42       51.06      9.33 o 
  10   4   8       76.64       64.75     10.84 o 
  11   4   8        5.56       53.65     32.29 o 
 -11   5   8        7.26       20.86     33.71 o 
 -10   5   8        2.87       45.09     20.89 o 
  -9   5   8      209.96      225.21     44.67 o 
  -8   5   8       27.62        2.24     16.47 o 
  -7   5   8      439.21      421.56     32.54 o 
  -6   5   8      140.07      171.50     21.39 o 
  -5   5   8       48.06       60.59     17.51 o 
  -4   5   8      282.51      331.67     29.98 o 
  -3   5   8      366.08      378.53     30.61 o 
  -2   5   8      944.20      922.82     38.89 o 
  -1   5   8      583.98      568.72     17.77 o 
   0   5   8      340.43      348.73     17.76 o 
   1   5   8      598.14      582.73     21.15 o 
   2   5   8      961.82      960.98     22.98 o 
   3   5   8      357.33      361.83     14.02 o 
   4   5   8      274.59      305.29     17.20 o 
   5   5   8       45.72       35.39      7.70 o 
   6   5   8      142.63      174.44     12.25 o 
   7   5   8      441.44      418.34     14.58 o 
   8   5   8       27.49       34.92      6.17 o 
   9   5   8      212.58      187.93     19.67 o 
  10   5   8        4.00        0.67     19.39 o 
 -10   6   8        8.66       40.41     19.39 o 
  -9   6   8        0.11        8.28     16.39 o 
  -8   6   8      149.78      165.52     21.09 o 
  -7   6   8      181.92      134.78     39.58 o 
  -6   6   8      372.23      356.14     30.42 o 
  -5   6   8      107.38       91.57     23.90 o 
  -4   6   8       13.57       30.42     14.27 o 
  -3   6   8     1169.96     1132.07     49.85 o 
  -2   6   8     2018.74     2017.46     78.29 o 
  -1   6   8     1713.60     1616.72     38.44 o 
   0   6   8      888.44      916.03     29.11 o 
   1   6   8     1719.00     1682.08     49.80 o 
   2   6   8     1993.89     1936.22     43.13 o 
   3   6   8     1174.75     1218.32     38.43 o 
   4   6   8       12.32       19.14      7.47 o 
   5   6   8      102.38       89.55      9.23 o 
   6   6   8      389.41      422.49     18.20 o 
   7   6   8      185.24      177.50     18.73 o 
   8   6   8      146.07      138.28     20.86 o 
   9   6   8        0.09       31.72     17.81 o 
  10   6   8        8.44       38.27     21.07 o 
 -10   7   8       66.17       86.01     23.65 o 
  -9   7   8       21.69       14.23     18.31 o 
  -8   7   8       25.62       20.49     15.70 o 
  -7   7   8      542.86      563.95     35.42 o 
  -6   7   8      140.39      138.41     22.82 o 
  -5   7   8      576.92      638.23     47.55 o 
  -4   7   8      727.97      728.47     39.39 o 
  -3   7   8        4.07       17.73     15.50 o 
  -2   7   8      812.61      726.53     37.30 o 
  -1   7   8      122.32      111.11     13.64 o 
   0   7   8     1031.04     1087.52     33.03 o 
   1   7   8      119.20      172.26     27.38 o 
   2   7   8      825.99      852.18     28.36 o 
   3   7   8        4.41        9.22     10.78 o 
   4   7   8      738.11      736.82     28.82 o 
   5   7   8      578.38      614.12     26.87 o 
   6   7   8      135.94      134.31     19.02 o 
   7   7   8      546.23      575.44     30.87 o 
   8   7   8       27.25       46.24     16.78 o 
   9   7   8       22.61       16.36     14.21 o 
  10   7   8       65.65       69.03     27.03 o 
  -9   8   8       21.80       16.10     17.34 o 
  -8   8   8       54.31       35.18     18.63 o 
  -7   8   8      176.10      182.88     28.75 o 
  -6   8   8       20.93       30.56     14.81 o 
  -5   8   8       82.19       75.83     20.59 o 
  -4   8   8      611.07      579.45     43.22 o 
  -3   8   8      516.39      426.31     28.62 o 
  -2   8   8       11.26        4.56     10.11 o 
  -1   8   8      484.72      449.72     28.73 o 
   0   8   8      417.67      426.69     24.06 o 
   1   8   8      472.23      449.82     22.07 o 
   2   8   8       13.20        1.21      9.15 o 
   3   8   8      513.08      515.31     24.36 o 
   4   8   8      603.04      609.87     29.62 o 
   5   8   8       79.62       83.11     10.84 o 
   6   8   8       18.55       33.52     12.63 o 
   7   8   8      172.58      179.40     20.98 o 
   8   8   8       52.64       51.89     15.92 o 
   9   8   8       21.64       13.94     17.03 o 
  -8   9   8       11.28        1.66     19.03 o 
  -7   9   8       80.26       65.29     18.82 o 
  -6   9   8      190.76      180.95     25.34 o 
  -5   9   8       74.22       74.37     18.72 o 
  -4   9   8      100.55      129.07     22.92 o 
  -3   9   8      178.24      140.48     14.90 o 
  -2   9   8      422.84      405.03     21.60 o 
  -1   9   8      897.74      909.95     38.77 o 
   0   9   8       40.54       43.27     16.09 o 
   1   9   8      921.72      961.70     36.77 o 
   2   9   8      426.70      412.42     25.27 o 
   3   9   8      172.63      207.17     15.55 o 
   4   9   8       97.66       61.82     13.18 o 
   5   9   8       74.42       61.44     19.48 o 
   6   9   8      187.50      203.61     19.87 o 
   7   9   8       80.47       55.23     16.17 o 
   8   9   8       10.80       21.66     22.47 o 
  -7  10   8        5.12       44.73     19.10 o 
  -6  10   8       80.97       76.74     20.31 o 
  -5  10   8       41.23       62.15     19.74 o 
  -4  10   8       56.79       77.23     19.91 o 
  -3  10   8       47.05       52.76     14.75 o 
  -2  10   8      275.40      329.95     28.63 o 
  -1  10   8       64.10       57.90     13.50 o 
   0  10   8      322.19      368.02     25.35 o 
   1  10   8       65.74       72.84     14.42 o 
   2  10   8      274.53      320.07     20.85 o 
   3  10   8       46.91       61.89     15.51 o 
   4  10   8       57.17       85.60     18.23 o 
   5  10   8       39.50       47.69     20.23 o 
   6  10   8       79.91       89.31     20.85 o 
   7  10   8        5.51       13.15     15.55 o 
  -6  11   8      118.04      230.57     49.25 o 
  -5  11   8       60.75       61.62     21.02 o 
  -4  11   8       17.45       22.74     17.74 o 
  -3  11   8      459.25      567.19     36.62 o 
  -2  11   8       43.24       29.31     16.99 o 
  -1  11   8      161.90      184.78     19.22 o 
   0  11   8      185.44      136.51     27.24 o 
   1  11   8      162.51      171.86     21.91 o 
   2  11   8       44.04       35.13     15.15 o 
   3  11   8      461.42      470.15     33.73 o 
   4  11   8       18.88       33.57     16.72 o 
   5  11   8       60.64       55.46     21.34 o 
   6  11   8      120.62      113.85     27.11 o 
  -5  12   8       93.60       12.59     42.40 o 
  -4  12   8       56.99       39.77     24.51 o 
  -3  12   8       13.41       30.82     26.14 o 
  -2  12   8       28.33       34.86     19.02 o 
  -1  12   8       62.28       71.19     17.64 o 
   0  12   8        1.65        3.28     14.02 o 
   1  12   8       59.44       66.12     18.70 o 
   2  12   8       26.86        5.62     15.89 o 
   3  12   8       13.18       27.95     18.00 o 
   4  12   8       57.37       34.88     23.62 o 
   5  12   8       94.23       98.92     28.82 o 
  -2  13   8      125.40      184.04     40.45 o 
  -1  13   8        4.44        6.41     20.92 o 
   0  13   8        9.72       -4.78     15.89 o 
   1  13   8        4.11        9.73     19.20 o 
   2  13   8      122.93      148.83     24.50 o 
   1   0   9     1118.33     1059.84     43.50 o 
   2   0   9       19.51       45.43      6.87 o 
   3   0   9     3622.48     3643.70     84.71 o 
   4   0   9     1191.55     1180.80     29.83 o 
   5   0   9      338.92      362.98     14.81 o 
   6   0   9      275.15      282.88     16.57 o 
   7   0   9      745.84      683.13     29.67 o 
   8   0   9       31.18       10.44     15.21 o 
   9   0   9        1.53        2.04      8.06 o 
  10   0   9       25.27       38.92     11.00 o 
  11   0   9       43.12       30.59     15.04 o 
 -11   1   9      115.99      120.09     25.25 o 
 -10   1   9       42.24       15.52     14.65 o 
  -9   1   9       14.01       23.56     13.87 o 
  -8   1   9       57.28       82.87     15.48 o 
  -7   1   9      110.86       92.30     18.18 o 
  -6   1   9      253.61      259.25     23.79 o 
  -5   1   9       85.73       85.46     14.52 o 
  -4   1   9     1941.48     1991.51     41.05 o 
  -3   1   9     1262.49     1349.43     25.33 o 
  -2   1   9     2132.72     2242.10     44.02 o 
  -1   1   9      470.27      442.50     13.83 o 
   0   1   9      933.33     1046.69     26.90 o 
   1   1   9      477.39      430.20     30.51 o 
   2   1   9     2165.30     2271.56     59.74 o 
   3   1   9     1237.85     1238.30     27.60 o 
   4   1   9     1970.59     2003.01     53.61 o 
   5   1   9       89.83       80.13      8.71 o 
   6   1   9      242.15      278.60     24.79 o 
   7   1   9      106.02       87.18     11.62 o 
   8   1   9       58.62       58.24     14.57 o 
   9   1   9       14.22        2.44      8.78 o 
  10   1   9       41.60       39.86     13.62 o 
  11   1   9      116.10       83.73     20.27 o 
 -11   2   9       71.87       86.75     20.17 o 
 -10   2   9       68.93       68.21     24.28 o 
  -9   2   9      249.25      279.34     19.59 o 
  -8   2   9       11.86       21.94     14.91 o 
  -7   2   9      210.95      185.01     19.35 o 
  -6   2   9      417.61      450.47     31.82 o 
  -5   2   9       52.53       52.16     19.94 o 
  -4   2   9     1027.90     1011.55     37.56 o 
  -3   2   9      125.11      127.75     11.46 o 
  -2   2   9     2123.33     2163.03     41.18 o 
  -1   2   9      574.95      605.52     14.52 o 
   0   2   9     2197.56     2034.81     43.49 o 
   1   2   9      597.01      564.02     14.40 o 
   2   2   9     2105.63     2101.14     42.50 o 
   3   2   9      128.82      134.02      8.55 o 
   4   2   9     1036.55      987.40     31.57 o 
   5   2   9       56.11       55.81      5.98 o 
   6   2   9      425.11      441.10     18.45 o 
   7   2   9      216.41      200.73     13.46 o 
   8   2   9       12.41       12.11      8.39 o 
   9   2   9      246.27      244.35     14.29 o 
  10   2   9       71.69       54.82     16.95 o 
  11   2   9       73.19       48.18     16.60 o 
 -11   3   9        1.69       20.71     16.16 o 
 -10   3   9       56.27       61.10     19.89 o 
  -9   3   9        7.15       13.42     12.27 o 
  -8   3   9      309.01      350.62     75.57 o 
  -7   3   9      188.88      213.37     20.58 o 
  -6   3   9      700.54      742.16     36.02 o 
  -5   3   9     1653.75     1621.76     58.08 o 
  -4   3   9      538.35      566.91     34.66 o 
  -3   3   9      311.09      359.71     22.58 o 
  -2   3   9       65.59       52.36     12.03 o 
  -1   3   9      766.06      747.02     25.00 o 
   0   3   9      263.23      301.06     16.10 o 
   1   3   9      778.37      767.05     36.28 o 
   2   3   9       76.87       68.59     10.25 o 
   3   3   9      307.46      315.20     21.87 o 
   4   3   9      563.94      595.72     28.41 o 
   5   3   9     1655.38     1491.94     54.80 o 
   6   3   9      705.77      693.88     19.10 o 
   7   3   9      184.14      190.55     11.76 o 
   8   3   9      312.77      335.77     13.08 o 
   9   3   9        7.56       12.40     10.54 o 
  10   3   9       57.76       69.11     16.81 o 
  11   3   9        1.36       13.56     26.88 o 
 -11   4   9       22.14       46.96     23.13 o 
 -10   4   9       27.24       49.47     23.15 o 
  -9   4   9       24.26        5.09     17.18 o 
  -8   4   9       34.59       30.12     17.68 o 
  -7   4   9       43.46       53.72     18.78 o 
  -6   4   9      425.03      398.75     28.84 o 
  -5   4   9      968.71      921.08     42.85 o 
  -4   4   9       88.97      116.24     18.11 o 
  -3   4   9     1009.02     1080.36     70.20 o 
  -2   4   9     2587.44     2631.45     91.85 o 
  -1   4   9      126.51      106.54      9.04 o 
   0   4   9     1198.16     1250.74     27.75 o 
   1   4   9      131.07      126.42     18.96 o 
   2   4   9     2596.11     2646.93     73.43 o 
   3   4   9      995.77     1029.07     33.98 o 
   4   4   9       91.91      104.67     21.37 o 
   5   4   9      981.47      896.86     29.46 o 
   6   4   9      422.10      416.14     16.70 o 
   7   4   9       46.82       36.65      5.10 o 
   8   4   9       35.52       16.47      7.10 o 
   9   4   9       23.12       22.23      9.02 o 
  10   4   9       27.98       37.98     19.06 o 
 -10   5   9       86.17      112.48     30.76 o 
  -9   5   9      201.99      192.84     25.10 o 
  -8   5   9       18.03        1.96     16.06 o 
  -7   5   9        1.50       26.22     16.19 o 
  -6   5   9      526.15      518.54     37.60 o 
  -5   5   9      293.82      276.31     27.50 o 
  -4   5   9      489.82      507.73     31.05 o 
  -3   5   9      120.84      125.76     17.45 o 
  -2   5   9       82.43       99.57     18.81 o 
  -1   5   9      602.08      592.90     13.10 o 
   0   5   9     2050.08     2109.36     40.00 o 
   1   5   9      626.57      592.70     17.13 o 
   2   5   9       87.58      106.53      9.62 o 
   3   5   9      125.21      115.86     13.22 o 
   4   5   9      494.49      494.26     18.33 o 
   5   5   9      294.02      324.14     16.47 o 
   6   5   9      540.10      468.65     21.69 o 
   7   5   9        1.65       -2.68      5.74 o 
   8   5   9       19.80       23.20      5.54 o 
   9   5   9      204.53      220.73     26.11 o 
  10   5   9       86.58       42.92     33.07 o 
 -10   6   9       21.73       83.63     19.89 o 
  -9   6   9      131.66       98.69     24.10 o 
  -8   6   9      283.94      260.03     27.60 o 
  -7   6   9       78.66       83.07     20.28 o 
  -6   6   9       49.38       62.49     18.28 o 
  -5   6   9      336.72      384.74     51.94 o 
  -4   6   9       79.70       88.51     18.13 o 
  -3   6   9      750.42      755.27     64.44 o 
  -2   6   9        6.44        9.78     16.26 o 
  -1   6   9      109.39      112.92      5.30 o 
   0   6   9      136.83      132.19     10.28 o 
   1   6   9      113.00      123.20     14.50 o 
   2   6   9        6.04        5.22      6.98 o 
   3   6   9      756.81      721.55     24.87 o 
   4   6   9       72.42       86.65     13.65 o 
   5   6   9      346.31      366.65     22.13 o 
   6   6   9       50.58       60.06      9.54 o 
   7   6   9       80.77       72.00      8.19 o 
   8   6   9      281.02      284.71     35.53 o 
   9   6   9      129.29      133.80     18.95 o 
  10   6   9       23.19       38.38     23.96 o 
  -9   7   9        2.27        9.11     15.78 o 
  -8   7   9       47.02       63.63     20.23 o 
  -7   7   9       85.44       49.66     17.27 o 
  -6   7   9      193.55      139.98     28.26 o 
  -5   7   9      223.63      231.89     26.17 o 
  -4   7   9       83.09       91.21     18.74 o 
  -3   7   9       10.04       41.53     19.85 o 
  -2   7   9       78.50       57.24     20.08 o 
  -1   7   9      227.17      225.89     12.20 o 
   0   7   9      163.75      157.54     13.87 o 
   1   7   9      232.01      229.74     13.47 o 
   2   7   9       75.82       83.54     10.78 o 
   3   7   9       14.64       27.21      8.92 o 
   4   7   9       84.47       75.65     10.12 o 
   5   7   9      230.74      229.18     16.67 o 
   6   7   9      191.80      184.88     14.41 o 
   7   7   9       87.15       95.07     16.89 o 
   8   7   9       47.71       75.83     23.41 o 
   9   7   9        2.28       14.27     17.50 o 
  -9   8   9       95.25       92.18     30.66 o 
  -8   8   9       33.41       24.77     18.40 o 
  -7   8   9       44.78       32.34     16.91 o 
  -6   8   9        4.96       20.96     18.12 o 
  -5   8   9        8.80        6.17     16.58 o 
  -4   8   9      257.69      264.27     33.18 o 
  -3   8   9       41.43       53.11     18.93 o 
  -2   8   9       64.59       64.34      5.41 o 
  -1   8   9       65.06       57.70     15.47 o 
   0   8   9       49.26       57.81     11.43 o 
   1   8   9       59.78       45.77     10.28 o 
   2   8   9       63.51       76.12     11.11 o 
   3   8   9       32.97       35.70     10.11 o 
   4   8   9      261.89      306.12     18.84 o 
   5   8   9        9.58        8.09     11.37 o 
   6   8   9        6.11       12.60     12.31 o 
   7   8   9       43.86       54.59     16.23 o 
   8   8   9       34.04       45.15     17.93 o 
   9   8   9       96.92      106.68     25.49 o 
  -8   9   9       20.25       18.20     17.95 o 
  -7   9   9        4.54       -5.95     20.55 o 
  -6   9   9        6.09       56.97     16.68 o 
  -5   9   9       15.78       23.32     21.19 o 
  -4   9   9        1.63       35.59     18.93 o 
  -3   9   9       73.00       79.94     20.74 o 
  -2   9   9       34.61       34.93     10.13 o 
  -1   9   9      681.08      690.25     33.90 o 
   0   9   9      302.10      331.38     20.93 o 
   1   9   9      673.75      660.44     26.70 o 
   2   9   9       33.07       27.50     13.75 o 
   3   9   9       79.05       64.45     16.91 o 
   4   9   9        1.82        1.68     10.68 o 
   5   9   9       15.06       10.81     12.76 o 
   6   9   9        5.71       14.49     15.07 o 
   7   9   9        4.33       20.64     16.38 o 
   8   9   9       20.87       26.94     16.04 o 
  -7  10   9       57.34       75.79     21.69 o 
  -6  10   9       77.91       63.06     22.64 o 
  -5  10   9        4.02       13.84     17.16 o 
  -4  10   9       10.19       19.76     19.28 o 
  -3  10   9      186.71      152.83     27.62 o 
  -2  10   9       73.74       51.78     11.56 o 
  -1  10   9        5.85       36.85     15.42 o 
   0  10   9       85.45      102.94     16.34 o 
   1  10   9        5.06       28.49     14.98 o 
   2  10   9       71.41       72.69     15.83 o 
   3  10   9      191.77      169.45     18.96 o 
   4  10   9       10.34       -4.13     16.89 o 
   5  10   9        3.92        1.14     13.99 o 
   6  10   9       76.37       92.21     19.35 o 
   7  10   9       56.27       72.85     29.96 o 
  -6  11   9        4.88       28.31     20.94 o 
  -5  11   9       73.09      125.14     26.98 o 
  -4  11   9       11.10       -2.00     17.59 o 
  -3  11   9      113.55      134.82     28.16 o 
  -2  11   9       16.38       67.09     24.01 o 
  -1  11   9       17.68       35.37     13.15 o 
   0  11   9       85.69       79.46     17.11 o 
   1  11   9       16.61       21.33     14.96 o 
   2  11   9       17.77       19.34     17.62 o 
   3  11   9      114.73      121.87     20.91 o 
   4  11   9       11.42       23.51     16.27 o 
   5  11   9       72.04       55.39     19.74 o 
   6  11   9        5.39       26.07     18.71 o 
  -4  12   9      136.21      123.58     47.20 o 
  -3  12   9      113.21      122.82     30.71 o 
  -2  12   9       21.83       36.02     22.96 o 
  -1  12   9      124.68      112.48     54.53 o 
   0  12   9      163.47      138.74     27.02 o 
   1  12   9      122.06       94.96     25.13 o 
   2  12   9       22.51       13.89     19.93 o 
   3  12   9      115.29      118.26     27.44 o 
   4  12   9      131.54      100.42     27.78 o 
   0  13   9        0.28       10.32     23.72 o 
   0   0  10       54.47       26.59      9.82 o 
   1   0  10      960.24     1101.92     26.14 o 
   2   0  10       21.84       36.74      9.06 o 
   3   0  10      310.82      325.42     12.10 o 
   4   0  10       30.81       33.54      7.46 o 
   5   0  10      736.09      785.45     25.67 o 
   6   0  10       19.96       27.48     13.52 o 
   7   0  10     3060.62     3005.70    139.24 o 
   8   0  10       25.59       19.91     12.05 o 
   9   0  10       86.46       56.79     15.83 o 
  10   0  10        0.74       -0.10      9.40 o 
  11   0  10        7.34       34.25     30.38 o 
 -11   1  10        4.67       21.08     14.73 o 
 -10   1  10       39.19       41.93     15.18 o 
  -9   1  10       44.29       41.31     15.65 o 
  -8   1  10      374.76      405.97     25.78 o 
  -7   1  10      304.52      314.32     22.67 o 
  -6   1  10     1664.43     1589.45     73.66 o 
  -5   1  10      225.76      237.48     17.05 o 
  -4   1  10      930.13      948.78     35.07 o 
  -3   1  10     1404.43     1444.76     34.92 o 
  -2   1  10     1904.77     2059.60     45.00 o 
  -1   1  10      133.68      137.81     12.31 o 
   0   1  10     5678.75     5358.74    127.16 o 
   1   1  10      148.28      184.02     16.48 o 
   2   1  10     1915.41     2075.01     47.41 o 
   3   1  10     1405.10     1451.08     44.29 o 
   4   1  10      918.82      887.80     30.74 o 
   5   1  10      226.94      248.64     12.57 o 
   6   1  10     1669.17     1670.59     44.33 o 
   7   1  10      295.24      318.63     30.57 o 
   8   1  10      370.01      351.79     19.55 o 
   9   1  10       42.15       44.29     17.91 o 
  10   1  10       37.31       18.89     14.24 o 
  11   1  10        5.17        5.95     13.71 o 
 -11   2  10       35.66       52.38     28.45 o 
 -10   2  10       82.55      129.29     46.82 o 
  -9   2  10      313.68      317.62     31.02 o 
  -8   2  10        5.68      -10.32     14.72 o 
  -7   2  10      446.00      464.16     31.62 o 
  -6   2  10      155.55      139.64     20.03 o 
  -5   2  10       66.73       41.36     14.52 o 
  -4   2  10      190.28      178.85     17.25 o 
  -3   2  10      128.04      155.94     12.23 o 
  -2   2  10      372.60      416.26     12.47 o 
  -1   2  10     4116.87     4178.26    100.17 o 
   0   2  10      883.24      890.39     23.63 o 
   1   2  10     4129.53     4022.24     93.00 o 
   2   2  10      359.11      346.70     14.88 o 
   3   2  10      127.49      141.94      9.98 o 
   4   2  10      191.47      177.58     28.83 o 
   5   2  10       74.04       77.59     10.75 o 
   6   2  10      162.79      180.89     21.95 o 
   7   2  10      439.80      421.33     14.85 o 
   8   2  10        6.02       18.41      8.27 o 
   9   2  10      312.24      254.10     27.55 o 
  10   2  10       84.87       85.66     17.77 o 
  11   2  10       34.43       15.30     24.32 o 
 -11   3  10       22.14       17.56     22.04 o 
 -10   3  10       93.92      118.08     18.44 o 
  -9   3  10       72.12       81.10     15.76 o 
  -8   3  10      262.03      297.48     33.23 o 
  -7   3  10      164.65      206.61     35.71 o 
  -6   3  10       55.72       65.24     15.82 o 
  -5   3  10      112.54      125.64     18.72 o 
  -4   3  10       78.73      103.77     26.64 o 
  -3   3  10      526.42      525.84     28.56 o 
  -2   3  10      967.28      941.24     41.79 o 
  -1   3  10     1337.34     1409.24     38.12 o 
   0   3  10     4027.71     4124.31    102.36 o 
   1   3  10     1327.86     1433.28     44.61 o 
   2   3  10      966.00      895.85     32.62 o 
   3   3  10      550.52      545.56     29.56 o 
   4   3  10       86.79       70.20     14.80 o 
   5   3  10      107.07       91.62     16.23 o 
   6   3  10       58.39       38.38      7.42 o 
   7   3  10      174.38      194.14     19.15 o 
   8   3  10      263.57      239.16     11.73 o 
   9   3  10       70.55       91.19     17.94 o 
  10   3  10       94.31      104.88     27.46 o 
  11   3  10       22.96       -0.78     22.84 o 
 -10   4  10       15.74       40.50     16.59 o 
  -9   4  10       15.13       19.91     16.57 o 
  -8   4  10       88.78      116.90     20.89 o 
  -7   4  10      111.77      106.72     19.95 o 
  -6   4  10        3.29       17.00     17.39 o 
  -5   4  10      473.52      435.77     29.22 o 
  -4   4  10       69.91       70.11     17.01 o 
  -3   4  10      385.99      385.49     30.23 o 
  -2   4  10      112.91      128.82     17.35 o 
  -1   4  10      231.82      249.70      8.86 o 
   0   4  10      309.28      336.80     14.99 o 
   1   4  10      219.85      244.80     11.69 o 
   2   4  10      109.61      143.86     19.23 o 
   3   4  10      393.29      428.48     31.09 o 
   4   4  10       71.48       86.99     11.91 o 
   5   4  10      480.20      396.46     24.64 o 
   6   4  10        3.87       18.47      9.92 o 
   7   4  10      109.05      102.70     14.42 o 
   8   4  10       90.33       90.13      6.63 o 
   9   4  10       14.69       22.91     16.02 o 
  10   4  10       14.18       11.77     17.27 o 
 -10   5  10       13.37       -2.31     19.96 o 
  -9   5  10       66.29       85.89     19.75 o 
  -8   5  10        3.28       -9.83     15.67 o 
  -7   5  10       84.83      102.57     20.37 o 
  -6   5  10      346.18      404.14     35.73 o 
  -5   5  10       57.49       48.29     17.11 o 
  -4   5  10       41.51       42.47     16.46 o 
  -3   5  10     1918.87     1863.10     72.98 o 
  -2   5  10      264.72      265.99     24.33 o 
  -1   5  10      818.41      856.95     33.12 o 
   0   5  10      357.91      339.20     15.44 o 
   1   5  10      830.51      889.26     24.20 o 
   2   5  10      263.47      302.34     17.59 o 
   3   5  10     1901.79     1901.69     65.02 o 
   4   5  10       41.47       49.89      9.59 o 
   5   5  10       54.79       63.42     11.55 o 
   6   5  10      337.80      342.43     17.37 o 
   7   5  10       87.85       79.52     13.08 o 
   8   5  10        3.22        7.97     12.53 o 
   9   5  10       65.18       68.48     20.90 o 
  10   5  10       13.42       56.15     20.38 o 
 -10   6  10       56.82       80.11     24.08 o 
  -9   6  10      199.72      178.00     28.90 o 
  -8   6  10       58.10       19.06     20.22 o 
  -7   6  10       17.79       25.69     23.11 o 
  -6   6  10      478.43      503.30     59.62 o 
  -5   6  10      245.10      265.18     53.04 o 
  -4   6  10      442.63      423.78     32.18 o 
  -3   6  10      179.04      155.57     23.27 o 
  -2   6  10     1508.49     1435.69     69.14 o 
  -1   6  10      523.79      480.69     11.49 o 
   0   6  10       36.03       23.21      5.77 o 
   1   6  10      514.65      488.07     19.24 o 
   2   6  10     1540.69     1479.18     44.42 o 
   3   6  10      177.53      216.98     15.14 o 
   4   6  10      440.79      431.47     23.06 o 
   5   6  10      235.11      267.12     22.40 o 
   6   6  10      472.40      470.67     25.65 o 
   7   6  10       17.58       31.28     10.59 o 
   8   6  10       55.31       85.01     17.28 o 
   9   6  10      202.36      190.86     21.03 o 
  10   6  10       58.29       52.10     33.78 o 
  -9   7  10       10.88       13.82     20.00 o 
  -8   7  10       72.33      110.08     24.31 o 
  -7   7  10       93.99      109.03     27.86 o 
  -6   7  10      103.42      125.11     25.47 o 
  -5   7  10      158.08      243.84     76.73 o 
  -4   7  10      201.30      174.77     25.00 o 
  -3   7  10      397.20      402.84     31.67 o 
  -2   7  10      173.28      194.31     29.36 o 
  -1   7  10      126.13      110.40      8.84 o 
   0   7  10      761.26      709.05     28.92 o 
   1   7  10      129.08      125.50     12.94 o 
   2   7  10      170.79      159.56     14.47 o 
   3   7  10      407.32      412.52     23.59 o 
   4   7  10      197.96      208.25     16.38 o 
   5   7  10      159.54      175.95     16.20 o 
   6   7  10       97.51      101.52     18.88 o 
   7   7  10       96.35      125.51     22.91 o 
   8   7  10       71.17      108.83     23.06 o 
   9   7  10       10.30       32.99     14.49 o 
  -8   8  10      125.79      147.72     25.59 o 
  -7   8  10       79.11       99.99     19.71 o 
  -6   8  10        3.19      -15.76     19.30 o 
  -5   8  10      269.34      245.35     36.49 o 
  -4   8  10       19.04        6.56     17.22 o 
  -3   8  10      341.84      383.17     35.41 o 
  -2   8  10      403.62      401.59     41.41 o 
  -1   8  10      110.44      102.92      7.05 o 
   0   8  10       45.65       43.84      9.60 o 
   1   8  10      108.91       81.25     13.78 o 
   2   8  10      395.41      391.24     19.86 o 
   3   8  10      337.69      374.57     41.75 o 
   4   8  10       17.14        6.82     10.68 o 
   5   8  10      271.44      323.39     23.96 o 
   6   8  10        2.82       12.17     11.19 o 
   7   8  10       81.65       54.65     21.27 o 
   8   8  10      125.65      127.31     23.07 o 
  -8   9  10       25.68       48.16     22.92 o 
  -7   9  10       37.40       37.85     19.84 o 
  -6   9  10        0.86       20.48     23.56 o 
  -5   9  10      149.33      169.37     28.19 o 
  -4   9  10       98.55       86.77     26.60 o 
  -3   9  10      256.43      265.12     34.75 o 
  -2   9  10       66.60       71.08     28.40 o 
  -1   9  10       89.99       87.95     10.65 o 
   0   9  10        0.09       -1.41     10.49 o 
   1   9  10       91.69      105.51     13.04 o 
   2   9  10       69.12       78.89     14.17 o 
   3   9  10      258.68      283.41     22.28 o 
   4   9  10       95.77       97.88     16.05 o 
   5   9  10      147.56      141.20     15.72 o 
   6   9  10        1.26       16.73     15.91 o 
   7   9  10       37.31       85.27     33.43 o 
   8   9  10       25.07       34.52     20.41 o 
  -7  10  10       10.13       10.60     25.03 o 
  -6  10  10       21.62       28.67     18.23 o 
  -5  10  10       24.77       19.73     31.67 o 
  -4  10  10      133.11      131.01     27.77 o 
  -3  10  10       87.11       64.90     22.95 o 
  -2  10  10       18.90       26.64     22.17 o 
  -1  10  10      183.56      149.93     16.92 o 
   0  10  10      404.31      359.40     21.77 o 
   1  10  10      186.90      194.37     20.31 o 
   2  10  10       19.86       22.28     10.71 o 
   3  10  10       87.34       69.99     15.56 o 
   4  10  10      130.76      120.82     16.40 o 
   5  10  10       25.62       32.45     16.24 o 
   6  10  10       20.97        9.65     15.01 o 
   7  10  10        9.97       29.77     16.74 o 
  -5  11  10       19.35       55.79     22.75 o 
  -4  11  10      103.93       72.10     43.17 o 
  -3  11  10        5.46       34.00     24.77 o 
  -2  11  10       27.44       31.96     29.04 o 
  -1  11  10       24.53       12.35     33.14 o 
   0  11  10       81.58       66.27     14.77 o 
   1  11  10       23.86        5.26     17.84 o 
   2  11  10       26.63       33.42     12.61 o 
   3  11  10        4.99       14.59     14.07 o 
   4  11  10      105.18       86.65     19.01 o 
   5  11  10       20.34       20.68     19.78 o 
  -3  12  10       71.49       97.95     31.35 o 
  -2  12  10       21.63       28.33     23.25 o 
  -1  12  10       21.85       43.31     23.80 o 
   0  12  10       14.64       31.56     22.68 o 
   1  12  10       21.79       45.56     20.48 o 
   2  12  10       20.38       31.13     19.71 o 
   3  12  10       72.10       66.07     19.94 o 
   1   0  11        0.55        4.19      8.90 o 
   2   0  11       13.16       20.76      9.79 o 
   3   0  11      677.80      654.15     25.68 o 
   4   0  11      172.68      194.09     20.62 o 
   5   0  11     4034.72     3978.81    100.20 o 
   6   0  11        6.18        4.17      8.11 o 
   7   0  11       31.41       42.67     12.76 o 
   8   0  11       72.67       55.14     16.99 o 
   9   0  11      300.98      268.59     25.75 o 
  10   0  11       39.50       38.84     13.88 o 
  11   0  11        3.38       26.76     14.62 o 
 -11   1  11        2.10       15.15     17.97 o 
 -10   1  11       14.80       27.60     14.52 o 
  -9   1  11      114.29       81.39     21.23 o 
  -8   1  11        1.27       -5.00     14.64 o 
  -7   1  11       34.11       35.85     25.79 o 
  -6   1  11       21.44        7.73     13.19 o 
  -5   1  11      352.91      356.34     14.12 o 
  -4   1  11     1616.41     1601.65     44.91 o 
  -3   1  11      505.44      505.41     20.66 o 
  -2   1  11     2915.32     2797.44     71.79 o 
  -1   1  11     1568.93     1633.35     41.29 o 
   0   1  11      140.76      146.95     14.23 o 
   1   1  11     1608.25     1644.87     39.49 o 
   2   1  11     2916.79     2836.28     69.17 o 
   3   1  11      515.59      562.74     23.35 o 
   4   1  11     1640.29     1613.02     39.60 o 
   5   1  11      359.06      350.10     18.82 o 
   6   1  11       23.11       14.56     12.67 o 
   7   1  11       34.89       19.81     11.67 o 
   8   1  11        2.35        0.59     11.12 o 
   9   1  11      117.84       80.15     15.10 o 
  10   1  11       16.02        7.74     12.98 o 
  11   1  11        2.32        1.19     31.35 o 
 -11   2  11      110.31      100.80     20.84 o 
 -10   2  11        7.05        6.39     19.30 o 
  -9   2  11       20.65       68.59     28.25 o 
  -8   2  11       87.12      115.25     21.26 o 
  -7   2  11      325.11      316.76     27.31 o 
  -6   2  11      495.46      470.83     30.53 o 
  -5   2  11     1106.72     1099.44     52.10 o 
  -4   2  11      415.26      456.04     26.18 o 
  -3   2  11     2357.51     2390.46     51.93 o 
  -2   2  11      126.10      153.54     12.42 o 
  -1   2  11     2154.66     2197.42     48.09 o 
   0   2  11      458.27      479.80     19.17 o 
   1   2  11     2084.28     1996.35     48.21 o 
   2   2  11      119.48      127.69     11.49 o 
   3   2  11     2342.94     2398.19     62.64 o 
   4   2  11      406.09      394.88     21.24 o 
   5   2  11     1108.20     1080.38     31.53 o 
   6   2  11      497.18      492.94     15.97 o 
   7   2  11      336.02      301.78     13.12 o 
   8   2  11       85.37       84.99     10.93 o 
   9   2  11       21.51       25.19     10.65 o 
  10   2  11        7.59        8.54     21.34 o 
  11   2  11      108.53       74.10     34.18 o 
 -10   3  11       13.07       15.25     21.73 o 
  -9   3  11      161.73      180.75     26.03 o 
  -8   3  11       75.33       75.68     22.59 o 
  -7   3  11      436.59      459.44     59.42 o 
  -6   3  11      178.45      198.00     21.76 o 
  -5   3  11      211.41      299.08     38.24 o 
  -4   3  11      768.68      761.05     37.48 o 
  -3   3  11     1049.06     1074.25     45.95 o 
  -2   3  11     1747.47     1832.37     37.12 o 
  -1   3  11      216.89      224.20     11.38 o 
   0   3  11       30.61       31.22     13.84 o 
   1   3  11      209.58      227.58     22.05 o 
   2   3  11     1725.57     1707.63     56.95 o 
   3   3  11     1041.35     1135.79     71.66 o 
   4   3  11      766.36      680.82     33.86 o 
   5   3  11      211.94      209.70     29.30 o 
   6   3  11      178.95      175.56     38.95 o 
   7   3  11      445.96      446.18     12.27 o 
   8   3  11       75.75       49.50      7.89 o 
   9   3  11      161.18      184.18     36.80 o 
  10   3  11       11.65       20.31     18.24 o 
 -10   4  11       66.98      117.28     23.31 o 
  -9   4  11       27.59      -11.21     45.62 o 
  -8   4  11       34.80       25.88     17.94 o 
  -7   4  11       33.37       30.69     16.90 o 
  -6   4  11      882.40      868.01     46.76 o 
  -5   4  11      820.24      761.54     45.24 o 
  -4   4  11      356.54      388.48     29.35 o 
  -3   4  11      301.42      311.82     37.47 o 
  -2   4  11      454.31      450.63     28.88 o 
  -1   4  11      306.85      298.48     14.18 o 
   0   4  11      451.33      440.81     14.08 o 
   1   4  11      316.89      330.58     23.83 o 
   2   4  11      451.55      438.66     22.86 o 
   3   4  11      301.72      343.13     19.38 o 
   4   4  11      361.80      392.41     20.95 o 
   5   4  11      779.63      712.54     41.98 o 
   6   4  11      897.90      853.16     40.78 o 
   7   4  11       33.50       30.61     10.23 o 
   8   4  11       35.22       31.67      9.34 o 
   9   4  11       29.69       50.34     16.41 o 
  10   4  11       69.52       71.10     30.66 o 
 -10   5  11        5.57      -24.15     24.15 o 
  -9   5  11      132.61      163.76     25.21 o 
  -8   5  11      110.58      109.72     24.63 o 
  -7   5  11      167.55      126.68     29.05 o 
  -6   5  11      137.50      171.82     23.57 o 
  -5   5  11      396.14      448.08     38.54 o 
  -4   5  11      159.75      167.17     23.12 o 
  -3   5  11       35.63       45.89     18.79 o 
  -2   5  11       51.82       59.69     19.29 o 
  -1   5  11      896.83      890.73     18.39 o 
   0   5  11       67.44       64.35      8.31 o 
   1   5  11      866.14      840.05     24.59 o 
   2   5  11       50.11       74.49     16.05 o 
   3   5  11       36.23       42.20      9.64 o 
   4   5  11      158.13      179.33     14.57 o 
   5   5  11      405.83      486.04     42.28 o 
   6   5  11      136.39      142.40     20.11 o 
   7   5  11      168.56      157.10     17.45 o 
   8   5  11      117.19      122.09     18.70 o 
   9   5  11      134.37      178.93     27.80 o 
  10   5  11        5.53        0.66     21.15 o 
  -9   6  11       26.28       17.27     17.24 o 
  -8   6  11      110.19      132.86     44.17 o 
  -7   6  11      245.04      312.58     83.79 o 
  -6   6  11      108.28       84.15     22.08 o 
  -5   6  11       87.15       67.71     23.14 o 
  -4   6  11      124.21      168.00     41.10 o 
  -3   6  11      257.28      329.50     30.71 o 
  -2   6  11       56.57       64.17     17.99 o 
  -1   6  11      205.92      208.87      8.21 o 
   0   6  11     1828.81     1615.89     49.09 o 
   1   6  11      213.33      228.49     17.75 o 
   2   6  11       61.00       61.66     13.15 o 
   3   6  11      258.68      253.72     18.40 o 
   4   6  11      119.12      144.70     19.91 o 
   5   6  11       90.84       88.80     12.24 o 
   6   6  11      107.72      102.49     12.86 o 
   7   6  11      244.51      237.03     19.35 o 
   8   6  11      109.56       95.14     22.36 o 
   9   6  11       25.24       36.46     15.69 o 
  -9   7  11       14.26       86.01     57.10 o 
  -8   7  11       70.19      117.69     35.92 o 
  -7   7  11       23.81       28.43     21.02 o 
  -6   7  11       48.81       54.44     25.23 o 
  -5   7  11      130.00      111.50     34.31 o 
  -4   7  11       26.09       19.89     21.43 o 
  -3   7  11        1.36       17.18     20.42 o 
  -2   7  11     1355.21     1300.20     61.14 o 
  -1   7  11      530.61      499.97     26.08 o 
   0   7  11      279.06      267.19     16.62 o 
   1   7  11      522.32      498.89     23.02 o 
   2   7  11     1338.39     1292.28     36.64 o 
   3   7  11        1.17       20.75     10.78 o 
   4   7  11       25.59       28.88     12.14 o 
   5   7  11      127.57      128.97     23.29 o 
   6   7  11       49.54       61.12     12.59 o 
   7   7  11       23.36       24.99     17.43 o 
   8   7  11       70.15       79.71     21.05 o 
   9   7  11       13.69       34.11     17.78 o 
  -8   8  11       64.35       37.94     24.94 o 
  -7   8  11       30.89       27.95     23.34 o 
  -6   8  11      101.70      145.32     34.20 o 
  -5   8  11      188.07      230.31     29.36 o 
  -4   8  11       43.00       49.48     20.67 o 
  -3   8  11        4.57        7.62     21.77 o 
  -2   8  11       21.66       19.53     18.67 o 
  -1   8  11      200.85      207.92      9.97 o 
   0   8  11      201.05      191.88     14.65 o 
   1   8  11      204.95      236.88     23.29 o 
   2   8  11       19.07       16.24      9.39 o 
   3   8  11        5.19       10.30     11.69 o 
   4   8  11       45.69       47.93     12.31 o 
   5   8  11      185.69      172.56     21.17 o 
   6   8  11      101.95      109.27     14.99 o 
   7   8  11       30.57       60.66     22.04 o 
   8   8  11       63.61       88.82     23.09 o 
  -7   9  11        7.15       18.12     19.36 o 
  -6   9  11       43.34       34.25     26.36 o 
  -5   9  11       87.41       87.40     25.97 o 
  -4   9  11      149.31      150.41     30.09 o 
  -3   9  11       79.81       73.89     23.35 o 
  -2   9  11      162.24      177.13     27.00 o 
  -1   9  11       19.44        7.64      5.74 o 
   0   9  11        5.77       28.65     11.67 o 
   1   9  11       20.07       16.82      8.94 o 
   2   9  11      167.30      160.75     18.94 o 
   3   9  11       80.92       85.73     15.05 o 
   4   9  11      147.44      145.31     23.22 o 
   5   9  11       86.43       86.69     15.81 o 
   6   9  11       41.87       88.57     21.16 o 
   7   9  11        7.31        9.47     17.91 o 
  -6  10  11       79.97       83.11     25.90 o 
  -5  10  11        7.76       -8.68     21.78 o 
  -4  10  11       34.99       14.96     29.45 o 
  -3  10  11       21.33       18.76     21.23 o 
  -2  10  11       47.93       43.45     21.68 o 
  -1  10  11       88.04       83.52     25.81 o 
   0  10  11        5.13        2.34      9.16 o 
   1  10  11       86.20       87.36     18.81 o 
   2  10  11       48.64       34.89     16.10 o 
   3  10  11       22.43       32.11     15.18 o 
   4  10  11       37.94       24.51     16.83 o 
   5  10  11        7.78       22.22     15.25 o 
   6  10  11       81.73       75.57     26.93 o 
  -5  11  11        1.48       12.89     22.36 o 
  -4  11  11      113.97      122.82     31.45 o 
  -3  11  11       30.88       31.83     26.84 o 
  -2  11  11       18.60       40.91     26.60 o 
  -1  11  11       62.32       93.74     26.88 o 
   0  11  11      345.18      357.11     38.38 o 
   1  11  11       62.56       40.41     14.62 o 
   2  11  11       19.67       44.83     15.03 o 
   3  11  11       30.72       31.08     14.71 o 
   4  11  11      112.70      105.52     22.11 o 
   5  11  11        1.55      -10.17     16.82 o 
  -2  12  11       26.86       55.32     27.13 o 
  -1  12  11       10.54      -27.40     27.40 o 
   0  12  11       27.48       39.68     23.25 o 
   1  12  11       12.10      -13.03     26.29 o 
   2  12  11       27.01       29.59     16.81 o 
   0   0  12      207.36      225.91     23.58 o 
   1   0  12      432.92      426.60     19.26 o 
   2   0  12      270.00      323.61     18.78 o 
   3   0  12     1948.21     1933.77     59.19 o 
   4   0  12      329.52      340.57     18.62 o 
   5   0  12       41.22       28.78      8.51 o 
   6   0  12      295.72      284.75     17.01 o 
   7   0  12       57.87       59.80     16.33 o 
   8   0  12       51.64       52.37     20.31 o 
   9   0  12        3.89       20.00     16.15 o 
  10   0  12        1.75       11.94     11.71 o 
 -10   1  12        5.36       24.40     14.98 o 
  -9   1  12       45.16       58.04     30.94 o 
  -8   1  12        0.21        8.04     13.82 o 
  -7   1  12       28.25       21.37     26.54 o 
  -6   1  12      125.79      101.27     17.47 o 
  -5   1  12       35.23       51.92      7.96 o 
  -4   1  12      156.50      154.62     10.80 o 
  -3   1  12      199.51      251.83     24.22 o 
  -2   1  12     1327.16     1315.44     44.34 o 
  -1   1  12      784.79      840.29     38.49 o 
   0   1  12      353.69      393.57     19.29 o 
   1   1  12      787.61      826.25     25.61 o 
   2   1  12     1331.17     1356.49     52.01 o 
   3   1  12      204.24      198.59     15.36 o 
   4   1  12      154.53      147.36     17.28 o 
   5   1  12       39.97       52.82     13.53 o 
   6   1  12      121.79      118.20     16.89 o 
   7   1  12       26.52       21.55      9.58 o 
   8   1  12        0.03        5.20      9.33 o 
   9   1  12       44.23       36.18     13.58 o 
  10   1  12        4.58       21.04     18.87 o 
 -10   2  12       57.76       37.89     29.90 o 
  -9   2  12       62.74       45.76     20.00 o 
  -8   2  12       55.19       14.92     17.37 o 
  -7   2  12       93.53       78.04     18.61 o 
  -6   2  12      560.99      643.66     35.53 o 
  -5   2  12      402.67      376.45     36.03 o 
  -4   2  12      898.66      906.71     20.64 o 
  -3   2  12      411.15      435.58     22.73 o 
  -2   2  12      364.29      314.87     12.84 o 
  -1   2  12      132.74      130.21     12.44 o 
   0   2  12       78.03       71.24      9.73 o 
   1   2  12      143.13      158.58     29.61 o 
   2   2  12      366.79      332.40     22.75 o 
   3   2  12      407.85      402.27     18.43 o 
   4   2  12      895.54      890.06     28.11 o 
   5   2  12      395.57      398.59     18.36 o 
   6   2  12      551.61      563.98     20.26 o 
   7   2  12       92.00       74.66     10.61 o 
   8   2  12       52.97       39.68     13.11 o 
   9   2  12       61.05       56.43     24.47 o 
  10   2  12       55.54       37.48     35.27 o 
 -10   3  12       20.52       57.65     31.13 o 
  -9   3  12       99.18       57.80     32.23 o 
  -8   3  12      158.44      136.40     33.39 o 
  -7   3  12       24.88       25.03     17.62 o 
  -6   3  12      104.10       91.43     22.86 o 
  -5   3  12     1782.07     1677.26     79.66 o 
  -4   3  12       42.67       53.60     25.88 o 
  -3   3  12      266.06      293.09     25.20 o 
  -2   3  12       66.79       66.04      7.10 o 
  -1   3  12     1584.88     1542.92     42.11 o 
   0   3  12     1757.68     1680.05     48.05 o 
   1   3  12     1561.10     1510.20     60.51 o 
   2   3  12       68.86       52.81     17.30 o 
   3   3  12      267.24      270.42     22.64 o 
   4   3  12       33.90       36.16     19.94 o 
   5   3  12     1770.70     1655.08     73.80 o 
   6   3  12      104.98       75.60     17.51 o 
   7   3  12       22.97       55.59     20.48 o 
   8   3  12      160.38      162.34     21.20 o 
   9   3  12       98.02      100.16     32.65 o 
  10   3  12       20.59       20.24     18.81 o 
 -10   4  12       51.40      126.74     34.85 o 
  -9   4  12        5.33       36.64     22.67 o 
  -8   4  12      146.24      144.38     30.78 o 
  -7   4  12      212.16      203.80     26.11 o 
  -6   4  12       14.77       46.69     17.33 o 
  -5   4  12       11.72      -16.23     16.23 o 
  -4   4  12      266.78      270.01     33.31 o 
  -3   4  12      321.51      362.32     38.45 o 
  -2   4  12      329.09      346.53     31.97 o 
  -1   4  12     1002.66      989.86     24.31 o 
   0   4  12      526.28      495.10     22.72 o 
   1   4  12     1005.24      970.86     47.06 o 
   2   4  12      331.18      372.93     25.28 o 
   3   4  12      319.76      373.61     28.66 o 
   4   4  12      274.00      259.70     30.70 o 
   5   4  12       11.05       15.07     11.32 o 
   6   4  12       12.92       26.08     12.11 o 
   7   4  12      215.56      191.55     21.71 o 
   8   4  12      146.58      142.76     17.15 o 
   9   4  12        5.71       10.27     17.98 o 
  10   4  12       50.57       48.06     31.07 o 
  -9   5  12       70.65       56.20     24.14 o 
  -8   5  12       31.23       13.12     22.09 o 
  -7   5  12       59.26       52.99     25.88 o 
  -6   5  12      167.60      191.10     30.75 o 
  -5   5  12      215.07      226.67     30.71 o 
  -4   5  12      384.17      385.54     31.55 o 
  -3   5  12      296.06      285.07     26.35 o 
  -2   5  12      629.99      631.44     38.09 o 
  -1   5  12      739.12      715.04     23.34 o 
   0   5  12       18.88        2.14      9.84 o 
   1   5  12      738.20      709.38     26.93 o 
   2   5  12      623.62      641.51     25.31 o 
   3   5  12      274.69      268.00     32.62 o 
   4   5  12      385.53      381.72     23.19 o 
   5   5  12      208.73      208.70     19.95 o 
   6   5  12      172.94      170.90     17.84 o 
   7   5  12       55.50       80.40     23.53 o 
   8   5  12       29.71       74.24     18.91 o 
   9   5  12       68.48       60.36     18.27 o 
  -9   6  12       10.20       35.14     34.35 o 
  -8   6  12       21.96       27.46     22.08 o 
  -7   6  12       47.63       91.89     24.74 o 
  -6   6  12      265.49      331.57     46.83 o 
  -5   6  12      111.63       86.78     30.00 o 
  -4   6  12      199.09      146.72     25.34 o 
  -3   6  12      127.07      128.69     21.37 o 
  -2   6  12       82.70       94.92     19.58 o 
  -1   6  12      160.22      164.02     17.28 o 
   0   6  12       63.17       54.08      6.99 o 
   1   6  12      166.74      166.97     12.03 o 
   2   6  12       87.10       84.43     10.83 o 
   3   6  12      126.50      106.55     13.56 o 
   4   6  12      200.00      206.64     18.91 o 
   5   6  12      109.40      108.94     15.32 o 
   6   6  12      256.87      286.90     22.89 o 
   7   6  12       49.30       56.47     22.53 o 
   8   6  12       23.78       35.50     17.12 o 
   9   6  12        9.16       29.50     18.86 o 
  -8   7  12      101.31       97.53     33.52 o 
  -7   7  12      184.37      251.02     38.85 o 
  -6   7  12       38.06       34.89     23.62 o 
  -5   7  12      133.23      135.95     27.02 o 
  -4   7  12      106.21       86.64     31.41 o 
  -3   7  12       85.01       97.07     21.08 o 
  -2   7  12      273.98      297.87     28.62 o 
  -1   7  12       82.88       74.58     19.19 o 
   0   7  12      447.09      429.78     22.80 o 
   1   7  12       86.65       74.46      9.39 o 
   2   7  12      268.02      256.11     17.65 o 
   3   7  12       82.72       80.03     16.98 o 
   4   7  12      107.15      101.57     15.32 o 
   5   7  12      132.50      177.30     19.67 o 
   6   7  12       39.12       33.44     12.85 o 
   7   7  12      182.02      186.77     27.29 o 
   8   7  12      100.05      118.77     23.63 o 
  -8   8  12       49.42      104.36     37.66 o 
  -7   8  12       47.83       61.65     24.94 o 
  -6   8  12      178.93      181.13     30.67 o 
  -5   8  12        8.69       20.00     20.41 o 
  -4   8  12      544.75      571.88     51.86 o 
  -3   8  12        6.47       21.45     20.56 o 
  -2   8  12      174.02      189.85     36.46 o 
  -1   8  12      219.57      282.01     27.53 o 
   0   8  12       45.47       56.68     12.35 o 
   1   8  12      212.05      199.94     15.52 o 
   2   8  12      176.98      167.25     19.74 o 
   3   8  12        5.92       20.42     11.93 o 
   4   8  12      543.18      587.11     31.96 o 
   5   8  12        9.34       20.45     12.41 o 
   6   8  12      175.12      170.79     20.72 o 
   7   8  12       48.74       25.63     19.02 o 
   8   8  12       48.61       51.15     27.93 o 
  -7   9  12       25.28       29.01     23.46 o 
  -6   9  12        1.41       21.62     25.48 o 
  -5   9  12       52.72       62.82     24.92 o 
  -4   9  12       51.42       65.61     25.34 o 
  -3   9  12      319.47      325.31     46.65 o 
  -2   9  12       57.03       32.76     22.31 o 
  -1   9  12      113.46      134.76     24.53 o 
   0   9  12        2.01       -8.63     10.27 o 
   1   9  12      116.45      103.09     14.86 o 
   2   9  12       58.12       57.63     12.36 o 
   3   9  12      316.71      312.71     30.27 o 
   4   9  12       54.41       60.36     15.84 o 
   5   9  12       50.12       59.36     20.92 o 
   6   9  12        1.49       14.87     17.30 o 
   7   9  12       23.50       15.02     17.71 o 
  -5  10  12       93.60       89.86     50.17 o 
  -4  10  12        5.09       -7.13     24.55 o 
  -3  10  12       47.20       81.27     33.95 o 
  -2  10  12      123.05      105.36     29.21 o 
  -1  10  12       75.74      104.21     41.77 o 
   0  10  12        1.28       50.11     24.47 o 
   1  10  12       73.11       53.28     12.83 o 
   2  10  12      120.91       79.88     17.52 o 
   3  10  12       50.03       50.32     16.32 o 
   4  10  12        4.76       20.78     14.63 o 
   5  10  12       96.41      128.55     19.88 o 
  -4  11  12        3.47       19.19     24.33 o 
  -3  11  12       58.30       64.19     27.94 o 
  -2  11  12       37.24       49.23     27.28 o 
  -1  11  12        4.47       29.05     22.51 o 
   0  11  12       32.80       59.81     25.12 o 
   1  11  12        4.73        1.87     21.76 o 
   2  11  12       34.98       27.51     14.18 o 
   3  11  12       61.87       69.62     18.53 o 
   4  11  12        3.84        8.60     15.20 o 
   1   0  13      274.57      296.07     21.67 o 
   2   0  13       47.74       44.07     13.16 o 
   3   0  13        2.06       17.51     11.51 o 
   4   0  13        8.55       15.05     10.79 o 
   5   0  13      227.52      205.73     19.21 o 
   6   0  13      255.77      259.97     21.36 o 
   7   0  13       26.86       20.84     13.13 o 
   8   0  13      161.38      176.76     51.71 o 
   9   0  13        8.74       20.84     17.94 o 
  10   0  13       34.05       33.61     18.73 o 
 -10   1  13        7.70       10.93     23.13 o 
  -9   1  13       17.30       26.36     17.37 o 
  -8   1  13      165.94      179.14     28.17 o 
  -7   1  13        2.24       -9.71     14.66 o 
  -6   1  13      174.40      142.85     21.80 o 
  -5   1  13       31.67       36.05      9.88 o 
  -4   1  13      406.44      445.92     25.68 o 
  -3   1  13       22.27       31.09     14.91 o 
  -2   1  13       27.33       33.58     11.71 o 
  -1   1  13      273.25      294.87     16.70 o 
   0   1  13     2805.19     2811.67     77.36 o 
   1   1  13      274.93      304.84     20.12 o 
   2   1  13       29.69       29.10     10.36 o 
   3   1  13       21.09       19.89     10.47 o 
   4   1  13      398.03      427.11     21.90 o 
   5   1  13       34.43       18.49     10.39 o 
   6   1  13      174.92      222.68     18.87 o 
   7   1  13        1.08       -5.43     10.55 o 
   8   1  13      163.09      145.61     34.48 o 
   9   1  13       17.26       30.30     30.28 o 
  10   1  13        7.95       44.32     27.85 o 
 -10   2  13       43.28       36.11     30.23 o 
  -9   2  13       13.58       -1.77     28.95 o 
  -8   2  13       62.84       56.47     19.60 o 
  -7   2  13       80.64       48.18     18.11 o 
  -6   2  13       60.87       40.41     16.95 o 
  -5   2  13      239.09      255.58     32.44 o 
  -4   2  13      849.89      770.33     23.06 o 
  -3   2  13       87.03       81.69      8.31 o 
  -2   2  13      412.07      415.01     16.03 o 
  -1   2  13     1107.41     1059.20     31.11 o 
   0   2  13       21.68       35.19      9.09 o 
   1   2  13     1111.91     1100.18     40.87 o 
   2   2  13      393.26      392.09     24.03 o 
   3   2  13       87.51       67.61     10.98 o 
   4   2  13      829.84      801.72     25.46 o 
   5   2  13      235.59      241.02     14.81 o 
   6   2  13       62.39       45.72     10.50 o 
   7   2  13       82.16       48.44     19.59 o 
   8   2  13       64.58       51.31     24.76 o 
   9   2  13       13.33       11.97     28.23 o 
  10   2  13       43.08       51.07     29.79 o 
 -10   3  13       39.58       81.11     23.85 o 
  -9   3  13       12.36       51.06     25.69 o 
  -8   3  13       26.63       36.27     32.71 o 
  -7   3  13       33.99       22.49     19.52 o 
  -6   3  13      415.04      432.70     45.89 o 
  -5   3  13      139.99      138.71     25.85 o 
  -4   3  13       45.76       49.85     38.73 o 
  -3   3  13       67.53       69.90     21.33 o 
  -2   3  13      279.96      298.99     17.16 o 
  -1   3  13       52.13       40.82     13.19 o 
   0   3  13      135.01      178.84     16.36 o 
   1   3  13       51.24       68.26     24.79 o 
   2   3  13      283.67      286.25     22.79 o 
   3   3  13       69.26       87.91     16.19 o 
   4   3  13       43.17       22.32     16.61 o 
   5   3  13      145.31      145.11     20.10 o 
   6   3  13      430.27      465.03     35.34 o 
   7   3  13       32.68       24.11     17.95 o 
   8   3  13       26.56        0.26     16.16 o 
   9   3  13       12.00       33.00     30.07 o 
  10   3  13       38.63       77.31     27.01 o 
  -9   4  13       97.21      139.53     36.51 o 
  -8   4  13       97.12       89.98     24.07 o 
  -7   4  13      130.52      140.22     24.98 o 
  -6   4  13       38.14       23.23     23.00 o 
  -5   4  13      216.55      252.81     26.52 o 
  -4   4  13       73.84       67.92     20.87 o 
  -3   4  13       74.61       60.98     20.13 o 
  -2   4  13      452.31      455.95     35.94 o 
  -1   4  13       83.56       83.08      7.23 o 
   0   4  13       13.96       -6.42     10.02 o 
   1   4  13       82.51       52.79     17.54 o 
   2   4  13      468.52      467.84     25.03 o 
   3   4  13       72.34       71.08     15.25 o 
   4   4  13       73.00       65.08     20.26 o 
   5   4  13      214.66      218.81     32.69 o 
   6   4  13       34.40       11.98     13.62 o 
   7   4  13      127.19      126.20     24.44 o 
   8   4  13       99.23       99.75     18.06 o 
   9   4  13       97.28       99.18     21.74 o 
  -9   5  13       59.81       67.25     29.87 o 
  -8   5  13       54.64       38.57     25.05 o 
  -7   5  13       77.15      127.50     42.44 o 
  -6   5  13       59.02       45.00     28.28 o 
  -5   5  13       53.90       46.39     20.38 o 
  -4   5  13      130.85      125.89     29.86 o 
  -3   5  13      491.96      539.19     37.44 o 
  -2   5  13      246.40      237.27     29.76 o 
  -1   5  13       21.03       18.05      4.75 o 
   0   5  13      109.40       84.01      9.84 o 
   1   5  13       15.66       12.20      9.22 o 
   2   5  13      248.09      249.94     19.04 o 
   3   5  13      488.62      538.05     23.47 o 
   4   5  13      140.78      168.15     21.76 o 
   5   5  13       55.71       65.00     14.68 o 
   6   5  13       59.19       48.58     12.48 o 
   7   5  13       79.21       77.45     21.74 o 
   8   5  13       54.28       75.72     20.24 o 
   9   5  13       61.36       85.07     22.68 o 
  -8   6  13       63.14       88.55     66.59 o 
  -7   6  13       30.90       40.17     23.12 o 
  -6   6  13      160.08      114.46     32.30 o 
  -5   6  13       72.41       94.28     22.82 o 
  -4   6  13      784.55      796.49     49.81 o 
  -3   6  13       20.19       17.97     17.27 o 
  -2   6  13      164.58      231.49     33.71 o 
  -1   6  13     1025.31     1024.07     51.70 o 
   0   6  13        6.61       -4.11      8.24 o 
   1   6  13     1001.94      981.29     37.56 o 
   2   6  13      170.58      199.46     16.44 o 
   3   6  13       19.66       17.79     11.06 o 
   4   6  13      789.84      790.61     35.78 o 
   5   6  13       72.69       73.43     14.89 o 
   6   6  13      156.67      148.96     18.62 o 
   7   6  13       30.88       70.05     19.82 o 
   8   6  13       61.05       98.63     23.65 o 
  -8   7  13       62.59       89.63     31.83 o 
  -7   7  13      190.55      237.63     40.17 o 
  -6   7  13       49.61       54.15     22.69 o 
  -5   7  13      155.77      127.70     30.27 o 
  -4   7  13       99.87      115.06     24.53 o 
  -3   7  13      401.14      444.29     44.18 o 
  -2   7  13      340.74      397.08     37.47 o 
  -1   7  13       90.38       85.17     21.47 o 
   0   7  13       11.81        8.25      8.86 o 
   1   7  13       90.86       86.21     11.64 o 
   2   7  13      345.25      329.44     20.77 o 
   3   7  13      400.73      435.21     22.69 o 
   4   7  13       99.61       96.43     15.94 o 
   5   7  13      156.88      151.61     17.18 o 
   6   7  13       46.15       34.38     15.10 o 
   7   7  13      192.39      258.80     28.18 o 
   8   7  13       63.00      116.43     25.49 o 
  -7   8  13       18.99       42.54     29.42 o 
  -6   8  13       43.22       32.31     23.73 o 
  -5   8  13      166.11      195.98     40.37 o 
  -4   8  13        1.26        1.74     18.27 o 
  -3   8  13      172.98      176.14     27.83 o 
  -2   8  13      233.96      242.32     40.42 o 
  -1   8  13       31.31       38.04     31.61 o 
   0   8  13      136.38      114.14     14.48 o 
   1   8  13       32.36       27.03     11.72 o 
   2   8  13      230.45      231.72     20.27 o 
   3   8  13      175.99      143.50     17.77 o 
   4   8  13        1.06        1.56     12.20 o 
   5   8  13      165.61      138.64     21.80 o 
   6   8  13       40.91       32.28     19.20 o 
   7   8  13       20.03       18.80     25.32 o 
  -6   9  13        6.82       27.19     25.58 o 
  -5   9  13        2.62       17.52     22.95 o 
  -4   9  13       23.29       19.85     22.42 o 
  -3   9  13      170.13      164.01     33.60 o 
  -2   9  13       80.47       94.31     28.27 o 
  -1   9  13      427.06      473.36     45.81 o 
   0   9  13      265.14      228.11     43.62 o 
   1   9  13      429.76      393.04     37.62 o 
   2   9  13       81.40       75.21     14.55 o 
   3   9  13      170.80      148.57     19.48 o 
   4   9  13       23.32       29.75     15.20 o 
   5   9  13        2.39       10.63     14.45 o 
   6   9  13        6.68        2.75     31.67 o 
  -5  10  13       20.74        7.55     25.41 o 
  -4  10  13       80.29       53.47     37.54 o 
  -3  10  13       25.99       60.96     25.37 o 
  -2  10  13       97.42       81.16     32.51 o 
  -1  10  13       14.57       62.67     32.83 o 
   0  10  13      253.98      226.54     68.77 o 
   1  10  13       14.39       52.42     31.28 o 
   2  10  13       95.19       84.06     19.64 o 
   3  10  13       26.40       35.88     14.94 o 
   4  10  13       83.50       90.12     19.43 o 
   5  10  13       18.79       30.68     17.98 o 
  -3  11  13       18.48       45.25     28.17 o 
  -2  11  13        2.82       62.56     30.79 o 
  -1  11  13        2.92       42.85     22.76 o 
   0  11  13        0.79       13.31     26.21 o 
   1  11  13        3.17      -24.40     32.30 o 
   2  11  13        2.45      -20.82     21.80 o 
   3  11  13       18.60        5.56     15.62 o 
   0   0  14        1.45        9.46     13.21 o 
   1   0  14     1256.75     1177.02     37.27 o 
   2   0  14       58.89       55.56     13.06 o 
   3   0  14     1051.82     1173.98     55.75 o 
   4   0  14      226.04      224.88     16.10 o 
   5   0  14        1.63        8.49     11.45 o 
   6   0  14      681.94      700.11     32.20 o 
   7   0  14       52.41       93.28     30.70 o 
   8   0  14       62.51       60.33     25.82 o 
   9   0  14       33.83       16.32     20.66 o 
  -9   1  14       64.53       43.89     20.44 o 
  -8   1  14       69.87       48.86     19.94 o 
  -7   1  14       81.59       58.66     18.40 o 
  -6   1  14       51.19       49.35     21.85 o 
  -5   1  14      531.80      527.85     22.78 o 
  -4   1  14      199.33      173.50     13.40 o 
  -3   1  14      189.60      197.05     14.23 o 
  -2   1  14      544.63      547.33     25.78 o 
  -1   1  14       10.78       -6.20     12.25 o 
   0   1  14      303.70      326.28     19.30 o 
   1   1  14       11.09       15.80      9.74 o 
   2   1  14      522.68      486.10     25.28 o 
   3   1  14      183.72      233.06     21.59 o 
   4   1  14      200.22      197.80     16.52 o 
   5   1  14      518.52      520.23     25.54 o 
   6   1  14       50.75       44.28     12.26 o 
   7   1  14       77.91       58.36     12.58 o 
   8   1  14       66.62       50.58     16.08 o 
   9   1  14       66.05       36.63     41.19 o 
  -9   2  14       45.70       79.07     22.34 o 
  -8   2  14       42.60       54.03     23.83 o 
  -7   2  14       12.00       13.05     18.72 o 
  -6   2  14       17.39       18.24     15.65 o 
  -5   2  14      217.19      206.41     24.25 o 
  -4   2  14       52.84       53.28      6.26 o 
  -3   2  14      164.40      152.18     12.33 o 
  -2   2  14       67.43       74.87      9.59 o 
  -1   2  14      211.96      193.61     15.76 o 
   0   2  14     2626.61     2690.06     76.72 o 
   1   2  14      202.80      224.99     17.96 o 
   2   2  14       68.99       69.02     13.07 o 
   3   2  14      161.48      157.88     10.59 o 
   4   2  14       52.90       52.05     10.47 o 
   5   2  14      211.29      195.86     11.24 o 
   6   2  14       19.03       11.74      5.63 o 
   7   2  14       11.71       21.62     15.23 o 
   8   2  14       43.13       72.78     40.97 o 
   9   2  14       44.61       48.95     28.81 o 
  -9   3  14       70.00       46.87     26.87 o 
  -8   3  14       72.58       42.71     21.00 o 
  -7   3  14       98.69       58.48     24.40 o 
  -6   3  14       50.69       66.93     25.05 o 
  -5   3  14       25.88       34.20     19.25 o 
  -4   3  14      899.36      938.05     64.36 o 
  -3   3  14      211.16      258.03     42.93 o 
  -2   3  14       14.06        5.59      5.63 o 
  -1   3  14      675.37      678.29     26.36 o 
   0   3  14      369.52      364.72     24.58 o 
   1   3  14      665.51      638.21     38.65 o 
   2   3  14       13.79        3.57     12.62 o 
   3   3  14      208.84      328.01     33.39 o 
   4   3  14      897.83      894.14     54.90 o 
   5   3  14       25.98       40.23     17.85 o 
   6   3  14       52.99       74.17     18.84 o 
   7   3  14       97.51      113.26     18.92 o 
   8   3  14       72.08       40.28     17.79 o 
   9   3  14       69.21       47.03     28.42 o 
  -9   4  14       70.33      125.93     38.26 o 
  -8   4  14       11.69       27.77     22.00 o 
  -7   4  14      260.99      208.18     37.97 o 
  -6   4  14       57.77       68.24     32.56 o 
  -5   4  14       12.30       -2.87     17.12 o 
  -4   4  14       75.33       67.42     20.26 o 
  -3   4  14      505.78      469.95     44.80 o 
  -2   4  14       49.41       52.43     18.13 o 
  -1   4  14      343.18      347.50     12.56 o 
   0   4  14       72.22       86.52     16.83 o 
   1   4  14      347.28      359.23     25.87 o 
   2   4  14       50.25       63.70     13.81 o 
   3   4  14      498.30      444.81     31.92 o 
   4   4  14       78.06       70.33     17.61 o 
   5   4  14       12.43       32.55     15.56 o 
   6   4  14       60.13       70.21     20.88 o 
   7   4  14      255.81      269.12     25.26 o 
   8   4  14       11.40       52.20     17.32 o 
   9   4  14       68.67       89.97     25.12 o 
  -8   5  14       27.48       24.94     26.23 o 
  -7   5  14       10.34        0.39     24.00 o 
  -6   5  14      153.14      129.89     29.08 o 
  -5   5  14      165.41      182.23     26.92 o 
  -4   5  14      146.36      167.38     26.67 o 
  -3   5  14       67.86       87.07     23.91 o 
  -2   5  14     1154.96     1209.93     74.84 o 
  -1   5  14      125.45      113.20      7.59 o 
   0   5  14     1108.86     1030.90     27.38 o 
   1   5  14      124.89      141.23     14.75 o 
   2   5  14     1158.94     1147.07     47.16 o 
   3   5  14       70.72       75.28     12.69 o 
   4   5  14      144.17      180.50     18.22 o 
   5   5  14      164.17      147.52     16.54 o 
   6   5  14      152.65      136.80     23.61 o 
   7   5  14       10.69       27.44     14.15 o 
   8   5  14       25.85       46.41     18.76 o 
  -8   6  14       35.04       44.04     27.27 o 
  -7   6  14       11.79       27.81     21.36 o 
  -6   6  14      154.24      127.89     28.39 o 
  -5   6  14       37.66       37.53     21.31 o 
  -4   6  14      203.59      297.85     50.13 o 
  -3   6  14       27.76       24.64     21.39 o 
  -2   6  14       88.42       81.56     25.43 o 
  -1   6  14      379.22      375.42     33.83 o 
   0   6  14     1034.02     1012.41     29.88 o 
   1   6  14      394.24      392.12     26.12 o 
   2   6  14       82.37       69.98     14.24 o 
   3   6  14       30.08       18.93     13.63 o 
   4   6  14      204.97      221.68     26.84 o 
   5   6  14       37.71       43.97     16.22 o 
   6   6  14      156.84      145.68     23.37 o 
   7   6  14       11.21        6.00     17.19 o 
   8   6  14       35.23       33.10     27.85 o 
  -7   7  14       43.26       27.28     31.49 o 
  -6   7  14       27.39       19.04     21.53 o 
  -5   7  14       20.82        3.88     22.20 o 
  -4   7  14       91.31      130.23     26.49 o 
  -3   7  14      121.85      172.40     30.59 o 
  -2   7  14        9.28       20.12     18.07 o 
  -1   7  14      209.50      248.65     28.01 o 
   0   7  14      265.41      234.18     20.59 o 
   1   7  14      210.64      188.40     20.90 o 
   2   7  14       10.20        5.69     12.75 o 
   3   7  14      125.97      131.27     24.59 o 
   4   7  14       87.07      103.73     16.78 o 
   5   7  14       21.08        5.84     13.62 o 
   6   7  14       26.86        9.62     13.13 o 
   7   7  14       45.91       96.63     26.92 o 
  -6   8  14       27.84       21.33     29.85 o 
  -5   8  14       62.81       79.42     29.33 o 
  -4   8  14        1.35       28.01     19.95 o 
  -3   8  14       13.21       24.28     28.06 o 
  -2   8  14       62.35       77.73     24.90 o 
  -1   8  14        0.97       34.44     21.79 o 
   0   8  14      427.95      561.33     49.12 o 
   1   8  14        1.34        7.62     10.05 o 
   2   8  14       62.22       46.08     12.66 o 
   3   8  14       13.05       20.59     11.97 o 
   4   8  14        0.78       -2.42     14.51 o 
   5   8  14       61.56       71.64     18.16 o 
   6   8  14       29.94       40.79     20.78 o 
  -5   9  14       34.70       54.65     26.28 o 
  -4   9  14       20.00      -10.42     23.15 o 
  -3   9  14        1.53       40.72     36.13 o 
  -2   9  14       78.73      110.67     25.71 o 
  -1   9  14      227.88      248.65     36.07 o 
   0   9  14        0.12       -9.75     19.26 o 
   1   9  14      230.48      301.66     34.51 o 
   2   9  14       79.39       70.79     18.03 o 
   3   9  14        1.26        9.38     14.63 o 
   4   9  14       21.01       30.28     14.80 o 
   5   9  14       36.07       28.98     19.78 o 
  -4  10  14       40.06       24.11     29.13 o 
  -3  10  14       75.26       84.43     33.92 o 
  -2  10  14       70.98      105.36     30.98 o 
  -1  10  14      240.97      245.55     35.12 o 
   0  10  14       94.82       94.85     35.12 o 
   1  10  14      239.88      220.84     36.80 o 
   2  10  14       69.46       99.72     34.54 o 
   3  10  14       77.03       69.64     17.32 o 
   4  10  14       40.69       25.82     16.55 o 
   1   0  15       60.73       65.68     16.09 o 
   2   0  15      728.81      771.70     40.20 o 
   3   0  15       94.76       92.97     12.63 o 
   4   0  15       77.61       71.14     12.40 o 
   5   0  15       23.91       20.12     12.20 o 
   6   0  15       21.01       16.07     14.34 o 
   7   0  15       42.68       31.48     14.38 o 
   8   0  15       91.75      103.47     44.11 o 
   9   0  15       91.39       42.09     29.83 o 
  -9   1  15      169.23      116.88     49.31 o 
  -8   1  15       99.00       79.40     32.10 o 
  -7   1  15       12.13        6.33     20.00 o 
  -6   1  15       55.02       45.44     17.76 o 
  -5   1  15      104.32       80.69     11.21 o 
  -4   1  15      493.95      499.43     23.57 o 
  -3   1  15      948.26      967.33     46.32 o 
  -2   1  15      490.48      480.79     29.43 o 
  -1   1  15      547.36      532.62     23.18 o 
   0   1  15       26.22       16.89     10.81 o 
   1   1  15      553.18      551.60     29.51 o 
   2   1  15      483.39      517.72     28.51 o 
   3   1  15      940.30     1039.62     34.90 o 
   4   1  15      509.47      555.20     45.18 o 
   5   1  15      102.83       78.71     23.84 o 
   6   1  15       52.69       43.27     11.12 o 
   7   1  15       13.28        9.98      9.99 o 
   8   1  15       98.05      106.74     27.48 o 
   9   1  15      167.69      114.49     43.66 o 
  -9   2  15        5.46        4.41     19.07 o 
  -8   2  15       46.43       28.75     19.51 o 
  -7   2  15      125.82       81.44     25.82 o 
  -6   2  15       88.03       62.72     23.07 o 
  -5   2  15       10.20        7.22     18.15 o 
  -4   2  15       90.35       84.25      7.64 o 
  -3   2  15      406.23      402.50     20.67 o 
  -2   2  15      272.16      253.50     15.79 o 
  -1   2  15      319.32      348.87     18.10 o 
   0   2  15      183.88      186.30     16.81 o 
   1   2  15      318.87      358.17     23.52 o 
   2   2  15      283.66      276.08     21.14 o 
   3   2  15      409.22      462.84     22.90 o 
   4   2  15       86.23       70.89     12.87 o 
   5   2  15        8.62        9.79      7.88 o 
   6   2  15       84.64      106.72     21.43 o 
   7   2  15      126.63      136.05     27.28 o 
   8   2  15       45.61       48.04     20.62 o 
   9   2  15        5.49       51.96     26.78 o 
  -9   3  15       76.88       61.15     26.39 o 
  -8   3  15        3.39       -2.79     21.81 o 
  -7   3  15      133.00       75.02     30.17 o 
  -6   3  15       37.08       45.39     21.93 o 
  -5   3  15       82.86       56.14     20.49 o 
  -4   3  15      246.48      268.92     42.13 o 
  -3   3  15      109.66      148.15     32.07 o 
  -2   3  15      194.51      209.73     15.69 o 
  -1   3  15       69.28       91.51     23.79 o 
   0   3  15       16.79       -4.61     12.40 o 
   1   3  15       66.00       59.91     14.83 o 
   2   3  15      191.39      188.42     27.60 o 
   3   3  15      106.09       99.30     25.47 o 
   4   3  15      250.33      209.56     28.53 o 
   5   3  15       84.15       63.49     19.13 o 
   6   3  15       35.78       44.65     18.13 o 
   7   3  15      130.98      128.86     20.74 o 
   8   3  15        3.59      -17.84     17.84 o 
   9   3  15       75.26       77.08     31.44 o 
  -8   4  15       47.09       28.50     25.00 o 
  -7   4  15       91.86       81.22     30.12 o 
  -6   4  15        7.60       16.75     18.38 o 
  -5   4  15      384.54      390.41     41.50 o 
  -4   4  15       41.56       57.88     23.30 o 
  -3   4  15      248.99      276.21     40.34 o 
  -2   4  15      104.55       86.90     25.12 o 
  -1   4  15      238.61      264.22     19.39 o 
   0   4  15      640.11      542.00     29.32 o 
   1   4  15      229.32      233.39     23.61 o 
   2   4  15      111.57      108.42     16.47 o 
   3   4  15      249.48      296.98     25.45 o 
   4   4  15       42.18       36.88     15.79 o 
   5   4  15      384.94      363.38     33.02 o 
   6   4  15        6.74        6.35     14.77 o 
   7   4  15       90.67       86.16     19.98 o 
   8   4  15       45.65       44.69     17.34 o 
  -8   5  15        7.65       -1.12     22.44 o 
  -7   5  15        6.46        1.89     22.39 o 
  -6   5  15      183.23      165.23     31.33 o 
  -5   5  15       77.35       98.81     33.92 o 
  -4   5  15      340.65      383.15     37.30 o 
  -3   5  15      145.09      161.00     28.66 o 
  -2   5  15       50.88       52.26     19.75 o 
  -1   5  15      254.95      240.56     22.51 o 
   0   5  15       68.57       88.35      9.82 o 
   1   5  15      250.19      231.19     17.18 o 
   2   5  15       51.16       42.58     12.21 o 
   3   5  15      145.92      147.82     15.69 o 
   4   5  15      336.33      386.97     23.21 o 
   5   5  15       75.91       87.12     16.09 o 
   6   5  15      187.03      214.85     23.46 o 
   7   5  15        7.27       15.64     20.89 o 
   8   5  15        7.79       -0.27     18.32 o 
  -7   6  15      103.96      106.70     39.47 o 
  -6   6  15       10.25       15.41     21.16 o 
  -5   6  15      193.33      169.65     43.23 o 
  -4   6  15       39.48       71.97     22.53 o 
  -3   6  15      274.01      353.19     44.11 o 
  -2   6  15       17.20        9.86     20.30 o 
  -1   6  15      137.31      156.52     25.40 o 
   0   6  15        5.09        4.36      7.25 o 
   1   6  15      135.86      136.58     21.86 o 
   2   6  15       17.08       18.29     10.07 o 
   3   6  15      272.80      309.18     37.67 o 
   4   6  15       40.47       34.75     16.24 o 
   5   6  15      194.45      190.41     19.79 o 
   6   6  15       11.09       10.67     15.00 o 
   7   6  15      105.64      179.52     29.91 o 
  -7   7  15       25.50       18.05     35.00 o 
  -6   7  15       34.10       43.67     35.16 o 
  -5   7  15       73.69       78.22     31.44 o 
  -4   7  15       57.08       14.93     26.04 o 
  -3   7  15       75.25      107.85     49.71 o 
  -2   7  15      123.73      147.53     25.73 o 
  -1   7  15       43.06       35.75     21.05 o 
   0   7  15        0.26       -4.45      6.05 o 
   1   7  15       44.80       38.96     11.76 o 
   2   7  15      128.25       98.63     17.59 o 
   3   7  15       78.01       72.29     16.35 o 
   4   7  15       55.30       56.08     15.29 o 
   5   7  15       72.75       81.23     17.62 o 
   6   7  15       32.41       33.13     22.82 o 
   7   7  15       24.30       60.48     35.26 o 
  -6   8  15       42.98       40.70     31.67 o 
  -5   8  15       26.48       24.72     29.83 o 
  -4   8  15      122.80      116.57     30.02 o 
  -3   8  15        4.72       47.48     25.30 o 
  -2   8  15       55.04       41.89     22.19 o 
  -1   8  15       64.56       41.32     28.47 o 
   0   8  15       55.01      105.35     29.37 o 
   1   8  15       66.53       79.62     25.90 o 
   2   8  15       56.33       31.20     12.22 o 
   3   8  15        4.27       16.39     15.33 o 
   4   8  15      120.78      128.73     34.94 o 
   5   8  15       26.17       41.02     17.03 o 
   6   8  15       41.48       35.79     30.11 o 
  -4   9  15      106.42      139.55     36.99 o 
  -3   9  15       68.88       86.68     32.50 o 
  -2   9  15       30.70        3.23     22.19 o 
  -1   9  15       71.20      114.82     29.87 o 
   0   9  15       66.02       59.76     25.72 o 
   1   9  15       70.21       86.43     27.39 o 
   2   9  15       30.07       20.92     21.31 o 
   3   9  15       68.64       75.70     17.98 o 
   4   9  15      104.80       92.85     20.92 o 
  -2  10  15       17.64       41.26     25.86 o 
  -1  10  15       43.03       30.06     25.63 o 
   0  10  15       19.80       12.25     33.95 o 
   1  10  15       43.39       44.04     25.86 o 
   2  10  15       18.75       10.82     33.84 o 
   0   0  16      727.55      705.22     48.98 o 
   1   0  16      125.51      132.54     16.43 o 
   2   0  16      224.35      229.59     18.22 o 
   3   0  16      213.55      222.64     22.94 o 
   4   0  16      477.10      502.89     24.84 o 
   5   0  16      254.32      257.51     19.45 o 
   6   0  16      125.92       79.87     16.74 o 
   7   0  16      237.35      146.61     38.62 o 
   8   0  16      110.62       80.83     33.71 o 
  -8   1  16       42.13       38.80     22.53 o 
  -7   1  16      188.93      164.80     55.99 o 
  -6   1  16      164.53      108.53     28.00 o 
  -5   1  16      226.15      204.83     14.47 o 
  -4   1  16      135.58      148.17     14.62 o 
  -3   1  16       30.45       43.18     10.83 o 
  -2   1  16        7.60       28.41     11.27 o 
  -1   1  16      177.42      247.94     46.75 o 
   0   1  16      178.81      165.70     17.27 o 
   1   1  16      168.91      192.70     16.32 o 
   2   1  16        6.69       28.68     11.24 o 
   3   1  16       27.51       26.49     11.86 o 
   4   1  16      140.88      168.29     15.29 o 
   5   1  16      228.51      231.16     20.69 o 
   6   1  16      169.73      123.37     24.96 o 
   7   1  16      187.32      132.08     29.29 o 
   8   1  16       43.68       61.80     25.41 o 
  -8   2  16       86.93       71.14     22.39 o 
  -7   2  16        6.53      -11.20     17.87 o 
  -6   2  16      182.04      100.83     30.67 o 
  -5   2  16       22.94       28.68     23.66 o 
  -4   2  16      438.42      410.02     33.83 o 
  -3   2  16       10.90       -6.37      9.50 o 
  -2   2  16       91.72      104.47     14.86 o 
  -1   2  16      796.71      798.83     35.00 o 
   0   2  16       78.75       69.27     20.16 o 
   1   2  16      801.20      845.95     46.62 o 
   2   2  16       91.61       97.23     15.86 o 
   3   2  16       12.20        2.22      7.83 o 
   4   2  16      435.00      432.62     22.53 o 
   5   2  16       22.66        0.59     21.42 o 
   6   2  16      183.42      167.52     25.81 o 
   7   2  16        6.21        2.71     26.77 o 
   8   2  16       90.26       86.33     37.40 o 
  -8   3  16       35.02       26.99     22.23 o 
  -7   3  16      201.03      184.74     37.09 o 
  -6   3  16        5.99       25.27     21.88 o 
  -5   3  16      137.56      108.22     25.64 o 
  -4   3  16       23.61        1.13     16.58 o 
  -3   3  16        3.48        2.20     16.80 o 
  -2   3  16      344.83      344.28     19.84 o 
  -1   3  16       49.81       73.62     12.80 o 
   0   3  16      768.40      800.38     34.82 o 
   1   3  16       48.47       44.83     16.29 o 
   2   3  16      355.93      387.19     32.06 o 
   3   3  16        4.51        0.38     13.84 o 
   4   3  16       23.73       11.55     24.06 o 
   5   3  16      134.93      154.28     25.59 o 
   6   3  16        6.08       44.16     21.27 o 
   7   3  16      198.45      210.84     26.46 o 
   8   3  16       34.86       42.79     18.90 o 
  -8   4  16      167.19      102.10     36.89 o 
  -7   4  16       21.64       13.72     22.50 o 
  -6   4  16       98.61       91.31     27.45 o 
  -5   4  16        2.51        8.17     22.95 o 
  -4   4  16      105.58       78.03     25.51 o 
  -3   4  16       42.81       19.00     24.45 o 
  -2   4  16       97.46      116.36     23.39 o 
  -1   4  16       41.00       41.09      7.70 o 
   0   4  16      467.80      520.57     35.93 o 
   1   4  16       43.11       50.49     13.98 o 
   2   4  16       92.00       95.51     17.39 o 
   3   4  16       40.70       48.29     18.29 o 
   4   4  16      106.03       85.62     19.12 o 
   5   4  16        2.90       25.66     16.36 o 
   6   4  16       98.47       95.72     23.25 o 
   7   4  16       20.08       45.39     23.40 o 
   8   4  16      170.71      218.41     26.91 o 
  -7   5  16       77.24       40.96     26.72 o 
  -6   5  16       23.01       34.29     22.75 o 
  -5   5  16       26.25       17.88     23.32 o 
  -4   5  16       38.68       52.44     21.93 o 
  -3   5  16       90.05      105.47     27.16 o 
  -2   5  16       43.89       29.28     20.73 o 
  -1   5  16      423.42      355.96     33.12 o 
   0   5  16      267.55      282.94     23.56 o 
   1   5  16      417.55      453.53     23.58 o 
   2   5  16       42.23       48.33     14.89 o 
   3   5  16       89.50      101.01     15.89 o 
   4   5  16       37.28       35.23     13.70 o 
   5   5  16       26.75       19.76     14.44 o 
   6   5  16       23.07       32.70     17.13 o 
   7   5  16       77.63       93.90     22.57 o 
  -7   6  16       37.05       23.15     41.34 o 
  -6   6  16       42.05       16.08     29.70 o 
  -5   6  16        7.70       32.11     23.94 o 
  -4   6  16        5.96       -0.36     26.27 o 
  -3   6  16       66.95       92.50     27.37 o 
  -2   6  16      162.50      185.02     37.55 o 
  -1   6  16      107.63      123.11     27.17 o 
   0   6  16        0.99        4.75      6.39 o 
   1   6  16      108.92       86.61     12.27 o 
   2   6  16      158.74      151.79     21.24 o 
   3   6  16       66.76       66.07     14.56 o 
   4   6  16        6.36       10.87     16.24 o 
   5   6  16        7.92        7.12     16.13 o 
   6   6  16       41.67       49.93     24.35 o 
   7   6  16       35.21       43.12     25.81 o 
  -6   7  16       41.29       55.44     49.42 o 
  -5   7  16       52.27       35.08     27.48 o 
  -4   7  16       56.30       62.24     26.24 o 
  -3   7  16       73.99       79.79     34.09 o 
  -2   7  16       68.19       67.52     24.15 o 
  -1   7  16       46.71       70.16     23.71 o 
   0   7  16      107.40      124.33     31.20 o 
   1   7  16       47.29       55.16     15.63 o 
   2   7  16       65.59       46.66     13.67 o 
   3   7  16       73.79       65.67     17.98 o 
   4   7  16       58.11       60.91     21.08 o 
   5   7  16       53.35       74.98     22.67 o 
   6   7  16       42.15       59.72     30.17 o 
  -5   8  16       40.39       63.46     28.13 o 
  -4   8  16       27.33       64.62     35.96 o 
  -3   8  16       20.96       80.93     28.65 o 
  -2   8  16       79.58       90.33     27.80 o 
  -1   8  16        0.12       16.02     22.16 o 
   0   8  16      151.70      139.38     33.92 o 
   1   8  16        0.25       30.67     33.00 o 
   2   8  16       79.66       80.95     95.63 o 
   3   8  16       22.29       19.91     16.03 o 
   4   8  16       28.23       22.34     23.51 o 
   5   8  16       40.48       24.82     19.21 o 
  -3   9  16       21.66       62.18     29.06 o 
  -2   9  16        9.13      -19.60     26.44 o 
  -1   9  16        3.58       32.94     21.47 o 
   0   9  16       53.36       34.42     25.45 o 
   1   9  16        3.44      -23.50     23.50 o 
   2   9  16        9.36       28.27     29.40 o 
   3   9  16       22.65        1.35     22.85 o 
   1   0  17       15.43       25.19     14.59 o 
   2   0  17      133.46      132.61     17.43 o 
   3   0  17        1.27        1.18     11.53 o 
   4   0  17        2.16       15.58     12.89 o 
   5   0  17       91.65       86.58     16.63 o 
   6   0  17        8.50        5.31     13.66 o 
   7   0  17        2.72       29.25     29.37 o 
   8   0  17      114.76       88.16     45.24 o 
  -8   1  17        1.54       14.76     34.57 o 
  -7   1  17       17.94       18.51     25.57 o 
  -6   1  17       56.64       49.55     25.68 o 
  -5   1  17       82.35       92.86     18.21 o 
  -4   1  17       65.37       47.34     15.37 o 
  -3   1  17      265.24      296.82     18.59 o 
  -2   1  17      166.21      157.52     15.53 o 
  -1   1  17      153.86      143.21     15.96 o 
   0   1  17       72.17       94.60     17.04 o 
   1   1  17      150.46      138.69     15.84 o 
   2   1  17      172.22      133.44     19.57 o 
   3   1  17      257.71      284.43     29.05 o 
   4   1  17       67.22       68.54     13.85 o 
   5   1  17       84.82       64.48     12.99 o 
   6   1  17       57.65       81.78     18.28 o 
   7   1  17       17.27       18.76     14.73 o 
   8   1  17        1.73       -1.10     21.83 o 
  -8   2  17       45.80       28.43     20.52 o 
  -7   2  17       43.11       13.29     21.76 o 
  -6   2  17       78.82       29.07     32.08 o 
  -5   2  17        5.58        7.80     16.26 o 
  -4   2  17      599.33      639.90     50.05 o 
  -3   2  17       46.16       34.84     11.38 o 
  -2   2  17       15.93       23.20     12.00 o 
  -1   2  17       43.32       35.57     18.58 o 
   0   2  17      267.90      295.54     19.83 o 
   1   2  17       40.21       51.65     15.65 o 
   2   2  17       17.27       25.83     10.59 o 
   3   2  17       44.10       33.19      9.92 o 
   4   2  17      600.51      625.46     53.11 o 
   5   2  17        5.69      -10.51     25.63 o 
   6   2  17       81.07       92.84     18.95 o 
   7   2  17       43.80       44.57     24.52 o 
   8   2  17       46.63       32.71     21.51 o 
  -7   3  17      286.00      223.18     38.36 o 
  -6   3  17       47.20       17.91     22.96 o 
  -5   3  17      197.81      189.35     33.50 o 
  -4   3  17      157.03       74.72     27.44 o 
  -3   3  17      517.93      478.91     53.35 o 
  -2   3  17       81.28       90.20      9.58 o 
  -1   3  17      317.97      327.31     27.67 o 
   0   3  17      119.15      133.11     18.08 o 
   1   3  17      314.14      302.97     25.01 o 
   2   3  17       81.44       59.91     19.11 o 
   3   3  17      519.69      505.40     42.61 o 
   4   3  17      156.89      158.28     26.66 o 
   5   3  17      193.95      228.57     31.19 o 
   6   3  17       45.48       54.06     22.56 o 
   7   3  17      280.65      263.91     39.45 o 
  -7   4  17        7.70       29.81     22.09 o 
  -6   4  17      121.99       50.47     34.55 o 
  -5   4  17       15.57       -7.38     22.06 o 
  -4   4  17       13.52       37.92     20.98 o 
  -3   4  17       30.56       -4.77     21.53 o 
  -2   4  17      182.72      181.01     33.11 o 
  -1   4  17        2.59        2.03      6.95 o 
   0   4  17      101.21      122.32     25.98 o 
   1   4  17        2.26       -8.10     13.50 o 
   2   4  17      185.18      199.61     30.99 o 
   3   4  17       29.75       34.43     15.96 o 
   4   4  17       13.55       23.71     19.57 o 
   5   4  17       15.13       25.38     17.03 o 
   6   4  17      123.86      178.52     30.78 o 
   7   4  17        7.70       -1.91     19.97 o 
  -6   5  17       23.96       21.81     27.00 o 
  -5   5  17      146.43      113.44     29.28 o 
  -4   5  17       85.84       61.27     26.78 o 
  -3   5  17       88.12       74.08     34.66 o 
  -2   5  17       34.99       32.89     21.55 o 
  -1   5  17      197.96      258.52     31.60 o 
   0   5  17        0.19        9.66      8.75 o 
   1   5  17      197.73      210.69     22.69 o 
   2   5  17       35.20       32.40     12.62 o 
   3   5  17       88.83       98.30     16.20 o 
   4   5  17       84.80       47.83     15.28 o 
   5   5  17      144.46      140.53     26.59 o 
   6   5  17       24.85       42.46     19.05 o 
  -6   6  17       36.81       49.56     28.13 o 
  -5   6  17       99.67       63.52     30.13 o 
  -4   6  17       97.31       66.44     32.57 o 
  -3   6  17      384.10      456.39     45.27 o 
  -2   6  17        0.55      -18.82     18.82 o 
  -1   6  17       23.67       16.05     22.30 o 
   0   6  17      148.26      177.19     45.49 o 
   1   6  17       25.70       39.73     10.49 o 
   2   6  17        0.63        9.04     12.21 o 
   3   6  17      381.10      448.73     30.89 o 
   4   6  17       94.49      110.17     29.23 o 
   5   6  17      102.45      131.82     32.90 o 
   6   6  17       38.19       70.09     23.80 o 
  -5   7  17      164.48      155.84     38.94 o 
  -4   7  17      165.11      194.77     39.10 o 
  -3   7  17      159.94      109.26     31.25 o 
  -2   7  17       92.22       79.20     29.21 o 
  -1   7  17      111.72       91.19     32.16 o 
   0   7  17       79.29      102.71     36.50 o 
   1   7  17      112.07      118.88     33.49 o 
   2   7  17       91.26       53.47     14.78 o 
   3   7  17      158.98      153.17     45.42 o 
   4   7  17      167.08      152.17     30.86 o 
   5   7  17      162.23      212.63     32.71 o 
  -3   8  17      204.89      167.51     48.66 o 
  -2   8  17      119.59      157.05     42.09 o 
  -1   8  17      134.72      125.23     52.12 o 
   0   8  17       29.63       75.55     35.56 o 
   1   8  17      132.87      192.36     41.72 o 
   2   8  17      119.67      112.85     39.87 o 
   3   8  17      204.84      254.36    111.54 o 
   0   9  17        0.02       53.43     53.99 o 
   0   0  18      437.08      533.07     49.98 o 
   1   0  18       17.95       15.97     13.62 o 
   2   0  18      108.87       92.88     16.70 o 
   3   0  18        2.11        0.30     16.53 o 
   4   0  18       68.08       50.85     14.07 o 
   5   0  18        0.63        7.92     11.31 o 
   6   0  18       29.94       11.90     37.08 o 
   7   0  18        3.69       29.77     29.47 o 
  -7   1  18      113.15      128.85     51.19 o 
  -6   1  18        6.45       16.21     21.78 o 
  -5   1  18       43.75       15.35     16.71 o 
  -4   1  18       48.40       48.25     17.82 o 
  -3   1  18        9.26       14.70     10.17 o 
  -2   1  18       84.45       90.31     19.14 o 
  -1   1  18      278.65      315.82     23.26 o 
   0   1  18       25.43       23.04     15.52 o 
   1   1  18      277.67      280.76     27.56 o 
   2   1  18       84.56       82.81     14.69 o 
   3   1  18        9.42       22.65     14.07 o 
   4   1  18       47.95       41.75     12.50 o 
   5   1  18       43.71       31.67     15.07 o 
   6   1  18        6.43       15.08     15.30 o 
   7   1  18      112.97      143.83     34.47 o 
  -7   2  18        6.54       14.97     18.17 o 
  -6   2  18       60.17       73.45     31.28 o 
  -5   2  18       28.80       39.01     21.22 o 
  -4   2  18      299.80      350.92     70.37 o 
  -3   2  18       27.08       49.46     20.44 o 
  -2   2  18      404.94      384.81     36.53 o 
  -1   2  18      159.06      151.03     18.84 o 
   0   2  18        1.96        7.76     12.03 o 
   1   2  18      163.19      146.77     18.76 o 
   2   2  18      404.36      437.35     39.41 o 
   3   2  18       27.36       36.21     18.45 o 
   4   2  18      299.35      318.40     34.42 o 
   5   2  18       27.24       11.69     26.98 o 
   6   2  18       59.62       35.57     18.99 o 
   7   2  18        6.51        3.00     22.94 o 
  -6   3  18        9.98       22.73     26.75 o 
  -5   3  18       13.71       16.71     26.51 o 
  -4   3  18       39.50       59.44     25.02 o 
  -3   3  18       41.49       52.60     26.92 o 
  -2   3  18      184.72      174.57     34.25 o 
  -1   3  18       66.83       67.80     17.86 o 
   0   3  18      130.30      172.50     33.04 o 
   1   3  18       70.80       71.63     21.91 o 
   2   3  18      189.28      174.61     27.18 o 
   3   3  18       43.13       34.41     19.21 o 
   4   3  18       38.53       42.74     22.80 o 
   5   3  18       13.70       62.18     42.83 o 
   6   3  18        9.92       43.53     22.87 o 
  -6   4  18       68.01       61.23     27.10 o 
  -5   4  18        6.33       11.01     26.92 o 
  -4   4  18       65.06       70.93     24.70 o 
  -3   4  18       95.69       99.32     33.47 o 
  -2   4  18      237.02      202.14     31.42 o 
  -1   4  18       29.65      132.49     57.24 o 
   0   4  18      127.84      123.82     21.79 o 
   1   4  18       30.73       26.48     17.29 o 
   2   4  18      235.87      189.17     26.03 o 
   3   4  18       95.98       71.71     19.24 o 
   4   4  18       66.93       41.59     27.87 o 
   5   4  18        6.55       38.97     42.36 o 
   6   4  18       68.01       78.27     25.61 o 
  -5   5  18       48.91       39.35     26.96 o 
  -4   5  18      125.36      118.28     30.89 o 
  -3   5  18      131.38      196.61     41.72 o 
  -2   5  18        5.79        1.75     21.57 o 
  -1   5  18      300.10      279.98     40.64 o 
   0   5  18       66.82       49.91     34.18 o 
   1   5  18      302.14      287.81     22.90 o 
   2   5  18        4.65       -1.84     10.83 o 
   3   5  18      132.08      136.30     23.94 o 
   4   5  18      127.35      138.62     24.31 o 
   5   5  18       47.63       80.80     28.09 o 
  -5   6  18       33.02       53.57     33.12 o 
  -4   6  18       97.04       91.15     32.77 o 
  -3   6  18        6.19       38.30     25.48 o 
  -2   6  18       61.53       93.94     30.10 o 
  -1   6  18      128.75      125.80     30.43 o 
   0   6  18       10.27       13.49     20.90 o 
   1   6  18      124.79      132.55     33.65 o 
   2   6  18       61.51       50.12     17.42 o 
   3   6  18        6.20       19.52     16.66 o 
   4   6  18       98.29       82.77     29.06 o 
   5   6  18       33.63       63.97     26.62 o 
  -3   7  18       92.69      139.40     90.58 o 
  -2   7  18       99.03      198.17     52.45 o 
  -1   7  18       32.31        5.00     35.25 o 
   0   7  18      373.38      460.60     61.56 o 
   1   7  18       32.97       -9.98     23.71 o 
   2   7  18       95.42      106.37     41.03 o 
   3   7  18       92.16       62.89     28.74 o 
  -1   8  18      332.51      363.90     59.39 o 
   0   8  18        2.34       26.17     32.49 o 
   1   8  18      333.33      314.85     70.32 o 
   1   0  19      112.96       96.56     21.39 o 
   2   0  19        1.40       15.30     17.14 o 
   3   0  19       49.52       28.78     13.79 o 
   4   0  19        0.07        5.81     11.90 o 
   5   0  19      361.80      222.75     58.99 o 
   6   0  19       29.28       13.69     22.56 o 
  -6   1  19        4.86      -20.52     34.39 o 
  -5   1  19        4.43       11.93     18.69 o 
  -4   1  19       39.75       42.11     18.21 o 
  -3   1  19       47.75       43.72     20.53 o 
  -2   1  19       33.72       42.18     16.06 o 
  -1   1  19        1.15       -1.07     13.78 o 
   0   1  19      147.39      160.71     20.67 o 
   1   1  19        1.50        6.86     11.79 o 
   2   1  19       32.73       23.27     22.43 o 
   3   1  19       43.67       26.06     13.48 o 
   4   1  19       38.72       31.09     18.26 o 
   5   1  19        5.18       18.09     15.90 o 
   6   1  19        4.65       -1.16     30.17 o 
  -6   2  19       23.79       15.74     23.31 o 
  -5   2  19        5.59      -18.26     19.85 o 
  -4   2  19       49.06       37.49     30.72 o 
  -3   2  19       40.95       10.43     25.29 o 
  -2   2  19      165.98      152.49     21.78 o 
  -1   2  19       46.30       47.94     15.11 o 
   0   2  19        2.08        1.12     14.11 o 
   1   2  19       46.72       44.24     15.04 o 
   2   2  19      169.50      139.85     35.21 o 
   3   2  19       42.59       62.62     19.96 o 
   4   2  19       50.39       25.87     19.82 o 
   5   2  19        5.11      -14.86     23.29 o 
   6   2  19       24.95       58.76     34.79 o 
  -5   3  19       12.95       13.16     20.69 o 
  -4   3  19       11.30       14.24     20.50 o 
  -3   3  19       77.07      129.13     41.23 o 
  -2   3  19      209.30      211.79     39.27 o 
  -1   3  19       40.47       38.27     21.62 o 
   0   3  19        3.42       -3.71     14.14 o 
   1   3  19       41.51       47.95     17.59 o 
   2   3  19      209.36      168.06     31.18 o 
   3   3  19       76.11      109.82     31.62 o 
   4   3  19       11.31        0.25     24.35 o 
   5   3  19       13.83       16.38     20.91 o 
  -5   4  19      239.02      228.92     61.01 o 
  -4   4  19       23.45       24.22     31.21 o 
  -3   4  19       32.39      106.38     41.63 o 
  -2   4  19        9.32       26.72     22.23 o 
  -1   4  19       19.07        5.38     29.90 o 
   0   4  19       95.13      134.46     33.18 o 
   1   4  19       18.27        4.62     14.14 o 
   2   4  19        9.32       27.77     17.87 o 
   3   4  19       33.17       18.60     21.83 o 
   4   4  19       23.75       14.14     22.71 o 
   5   4  19      239.09      259.09     39.36 o 
  -4   5  19      130.27      134.19     38.51 o 
  -3   5  19      205.59      191.90     36.20 o 
  -2   5  19       96.70      110.28     58.92 o 
  -1   5  19       84.34      112.96     29.14 o 
   0   5  19       16.84       28.00     22.40 o 
   1   5  19       85.57      124.10     46.95 o 
   2   5  19       96.63       62.20     19.68 o 
   3   5  19      204.31      187.64     30.21 o 
   4   5  19      130.19      100.69     28.48 o 
  -3   6  19        6.21       61.10     27.93 o 
  -2   6  19       64.44       94.08     38.58 o 
  -1   6  19       23.92       61.70     30.43 o 
   0   6  19        8.57       57.03     59.12 o 
   1   6  19       23.34       66.32     34.62 o 
   2   6  19       64.52      140.65     84.37 o 
   3   6  19        6.71        4.60     16.05 o 
  -1   7  19       35.70      120.09    105.19 o 
   0   7  19        1.97       41.65     39.78 o 
   1   7  19       35.57       18.43     39.15 o 
   0   0  20      714.17      763.54     58.76 o 
   1   0  20       11.98       19.48     14.65 o 
   2   0  20      261.80      287.56     30.53 o 
   3   0  20       40.42       38.04     15.03 o 
   4   0  20        0.03       -3.96     20.99 o 
   5   0  20        6.28        2.41     20.63 o 
  -5   1  20       42.28       27.26     39.24 o 
  -4   1  20       45.22       43.82     21.11 o 
  -3   1  20       52.96       50.64     20.65 o 
  -2   1  20        3.64       26.71     16.00 o 
  -1   1  20      625.05      650.16     39.85 o 
   0   1  20        1.63       -5.24     15.49 o 
   1   1  20      621.40      675.03     44.20 o 
   2   1  20        3.33        1.46     12.98 o 
   3   1  20       51.51       36.69     27.77 o 
   4   1  20       46.74       22.75     22.40 o 
   5   1  20       42.89       39.87     28.81 o 
  -5   2  20        9.16       16.65     20.55 o 
  -4   2  20        6.46       -9.63     25.28 o 
  -3   2  20       30.11       10.49     24.09 o 
  -2   2  20       54.74       45.31     29.26 o 
  -1   2  20        4.05      -14.97     18.50 o 
   0   2  20      210.52      178.25     20.66 o 
   1   2  20        3.53        1.97     14.55 o 
   2   2  20       54.95       49.19     23.35 o 
   3   2  20       31.29       44.34     23.67 o 
   4   2  20        5.82       -0.45     28.52 o 
   5   2  20        9.41       18.02     21.45 o 
  -4   3  20       26.81       20.40     23.33 o 
  -3   3  20        0.71        5.93     24.09 o 
  -2   3  20        7.84        2.60     21.09 o 
  -1   3  20       96.78      128.45     27.40 o 
   0   3  20        7.65       17.54     23.16 o 
   1   3  20       94.14       89.07     30.02 o 
   2   3  20        7.77       26.51     24.94 o 
   3   3  20        0.57       17.37     19.05 o 
   4   3  20       27.25       40.37     21.97 o 
  -3   4  20       90.88       68.16     29.35 o 
  -2   4  20       84.23       84.67     36.64 o 
  -1   4  20       60.99      103.30     50.89 o 
   0   4  20       55.53      113.37     40.61 o 
   1   4  20       62.28       76.58     31.31 o 
   2   4  20       87.76       62.32     23.61 o 
   3   4  20       92.99       75.83     29.84 o 
  -2   5  20       53.26       61.05     30.73 o 
  -1   5  20       73.82       86.59     31.08 o 
   0   5  20        0.14       53.44     34.05 o 
   1   5  20       72.85       81.21     34.40 o 
   2   5  20       55.16       55.81     33.31 o 
   1   0  21        8.65       12.22     17.22 o 
   2   0  21      639.72      666.43     50.43 o 
   3   0  21       35.40       90.80     56.05 o 
  -3   1  21      305.53      349.46     56.91 o 
  -2   1  21        7.72        7.30     24.93 o 
  -1   1  21       96.29      104.91     25.11 o 
   0   1  21       21.53       45.33     21.76 o 
   1   1  21       93.86       83.08     22.64 o 
   2   1  21        7.69        8.00     20.91 o 
   3   1  21      302.90      305.96     40.42 o 
  -3   2  21        7.92       23.00     22.34 o 
  -2   2  21       48.84       69.35     33.96 o 
  -1   2  21        3.92      -12.04     20.04 o 
   0   2  21        9.34       10.31     16.18 o 
   1   2  21        4.36       18.58     29.07 o 
   2   2  21       49.26       53.03     24.56 o 
   3   2  21        7.81       32.97     29.07 o 
  -2   3  21       71.78       60.08     27.18 o 
  -1   3  21        4.20       35.41     31.46 o 
   0   3  21      344.65      309.30     68.13 o 
   1   3  21        3.80       -1.71     23.81 o 
   2   3  21       71.92       41.26     24.24 o 
  -1   4  21      235.77      272.68     44.17 o 
   0   4  21        0.28       31.78     33.88 o 
   1   4  21      231.87      293.64     64.03 o 
                                                 
